# Supplementary material for: Rheumatoid arthritis increases the risk of heart failure-current evidence from genome-wide association studies
Source: Front Endocrinol (Lausanne). 2023 May 23;14:1154271. doi: 10.3389/fendo.2023.1154271 (PMC10242133; doi:10.3389/fendo.2023.1154271)
Supplement: Supplementary Table 1 — SNPs used to analyze the causal relationship between RA and HF, RA and NT-proBNP, AD and HF, AD and NT-proBNP. [file Table_1.xlsx]

## Sheet: RA to HF
RA	ebi-a-GCST002318
HF	ebi-a-GCST009541
	SNP	effect_allele.exposure	other_allele.exposure	effect_allele.outcome	other_allele.outcome	beta.exposure	beta.outcome	eaf.exposure	eaf.outcome	remove	palindromic	ambiguous	id.outcome	chr	pos	se.outcome	samplesize.outcome	pval.outcome	outcome	originalname.outcome	outcome.deprecated	mr_keep.outcome	data_source.outcome	pos.exposure	chr.exposure	samplesize.exposure	pval.exposure	se.exposure	id.exposure	exposure	mr_keep.exposure	pval_origin.exposure	data_source.exposure	reliability.exposure	r2	F	action	mr_keep
1	rs10012656	A	G	A	G	-0.0943107	0.0021	0.502	NA	FALSE	FALSE	FALSE	ebi-a-GCST009541	4	80940592	0.0078	977323	0.792	Heart failure || id:ebi-a-GCST009541	Heart failure	Heart failure || ||	TRUE	igd	80940592	4	57284	5.30005e-07	0.0219476	ebi-a-GCST002318	Rheumatoid arthritis || id:ebi-a-GCST002318	TRUE	reported	igd	high	0.00444718	255.881	3	TRUE
2	rs10175798	A	G	A	G	0.0861777	0.0091	0.6203	NA	FALSE	FALSE	FALSE	ebi-a-GCST009541	2	30449594	0.0081	977323	0.259	Heart failure || id:ebi-a-GCST009541	Heart failure	Heart failure || ||	TRUE	igd	30449594	2	57284	5.39995e-09	0.0138525	ebi-a-GCST002318	Rheumatoid arthritis || id:ebi-a-GCST002318	TRUE	reported	igd	high	0.00349834	201.095	3	TRUE
3	rs1039548	C	T	C	T	-0.0676586	0.0013	0.7505	NA	FALSE	FALSE	FALSE	ebi-a-GCST009541	14	83734935	0.0088	977323	0.8855	Heart failure || id:ebi-a-GCST009541	Heart failure	Heart failure || ||	TRUE	igd	83734935	14	57284	9.69996e-06	0.0145092	ebi-a-GCST002318	Rheumatoid arthritis || id:ebi-a-GCST002318	TRUE	reported	igd	high	0.00171434	98.3695	3	TRUE
4	rs1042153	A	G	A	G	-0.356675	0.0003	0.2296	NA	FALSE	FALSE	FALSE	ebi-a-GCST009541	6	33048663	0.0101	977323	0.9736	Heart failure || id:ebi-a-GCST009541	Heart failure	Heart failure || ||	TRUE	igd	33048663	6	57284	2.80027e-86	0.0214103	ebi-a-GCST002318	Rheumatoid arthritis || id:ebi-a-GCST002318	TRUE	reported	igd	high	0.0450053	2699.48	3	TRUE
6	rs10798056	G	A	G	A	0.0943107	0.0002	0.829	NA	FALSE	FALSE	FALSE	ebi-a-GCST009541	1	186711910	0.0097	977323	0.9863	Heart failure || id:ebi-a-GCST009541	Heart failure	Heart failure || ||	TRUE	igd	186711910	1	57284	1.7e-07	0.0171034	ebi-a-GCST002318	Rheumatoid arthritis || id:ebi-a-GCST002318	TRUE	reported	igd	high	0.00252175	144.816	3	TRUE
7	rs10842364	A	G	A	G	0.0953102	-0.0021	0.5666	NA	FALSE	FALSE	FALSE	ebi-a-GCST009541	12	24678572	0.008	977323	0.792301	Heart failure || id:ebi-a-GCST009541	Heart failure	Heart failure || ||	TRUE	igd	24678572	12	57284	5.39995e-06	0.0182235	ebi-a-GCST002318	Rheumatoid arthritis || id:ebi-a-GCST002318	TRUE	reported	igd	high	0.00446143	256.705	3	TRUE
8	rs10919605	T	C	T	C	-0.0618754	-0.0051	0.4105	NA	FALSE	FALSE	FALSE	ebi-a-GCST009541	1	198898427	0.0081	977323	0.5266	Heart failure || id:ebi-a-GCST009541	Heart failure	Heart failure || ||	TRUE	igd	198898427	1	57284	9.90011e-06	0.0160287	ebi-a-GCST002318	Rheumatoid arthritis || id:ebi-a-GCST002318	TRUE	reported	igd	high	0.00185295	106.338	3	TRUE
9	rs10958974	T	C	T	C	0.0676586	0.005	0.506	NA	FALSE	FALSE	FALSE	ebi-a-GCST009541	9	10249906	0.0078	977323	0.5267	Heart failure || id:ebi-a-GCST009541	Heart failure	Heart failure || ||	TRUE	igd	10249906	9	57284	9.90011e-06	0.0141079	ebi-a-GCST002318	Rheumatoid arthritis || id:ebi-a-GCST002318	TRUE	reported	igd	high	0.00228851	131.391	3	TRUE
10	rs11088320	T	C	T	C	-0.0725707	-0.0038	0.2952	NA	FALSE	FALSE	FALSE	ebi-a-GCST009541	21	36815090	0.0086	977323	0.6612	Heart failure || id:ebi-a-GCST009541	Heart failure	Heart failure || ||	TRUE	igd	36815090	21	57284	2.19999e-06	0.0161983	ebi-a-GCST002318	Rheumatoid arthritis || id:ebi-a-GCST002318	TRUE	reported	igd	high	0.00219147	125.807	3	TRUE
11	rs11089637	C	T	C	T	0.0833816	-0.0021	0.167	NA	FALSE	FALSE	FALSE	ebi-a-GCST009541	22	21979096	0.0108	977323	0.8481	Heart failure || id:ebi-a-GCST009541	Heart failure	Heart failure || ||	TRUE	igd	21979096	22	57284	1.40001e-06	0.0112137	ebi-a-GCST002318	Rheumatoid arthritis || id:ebi-a-GCST002318	TRUE	reported	igd	high	0.00193434	111.017	3	TRUE
12	rs11102660	G	A	G	A	-0.0953102	-0.0059	0.173	NA	FALSE	FALSE	FALSE	ebi-a-GCST009541	1	114150717	0.0096	977323	0.5407	Heart failure || id:ebi-a-GCST009541	Heart failure	Heart failure || ||	TRUE	igd	114150717	1	57284	1.40001e-06	0.0188986	ebi-a-GCST002318	Rheumatoid arthritis || id:ebi-a-GCST002318	TRUE	reported	igd	high	0.00259932	149.282	3	TRUE
13	rs111480654	C	T	C	T	0.430783	0.0083	0.0139	NA	FALSE	FALSE	FALSE	ebi-a-GCST009541	4	27782743	0.0327	977323	0.8004	Heart failure || id:ebi-a-GCST009541	Heart failure	Heart failure || ||	TRUE	igd	27782743	4	57284	4.70002e-07	0.0852317	ebi-a-GCST002318	Rheumatoid arthritis || id:ebi-a-GCST002318	TRUE	reported	igd	high	0.00508725	292.898	3	TRUE
14	rs111585757	C	G	C	G	0.0725707	-0.0024	0.2972	NA	FALSE	TRUE	TRUE	ebi-a-GCST009541	4	48204639	0.0083	977323	0.7698	Heart failure || id:ebi-a-GCST009541	Heart failure	Heart failure || ||	TRUE	igd	48204639	4	57284	3.79997e-06	0.0167295	ebi-a-GCST002318	Rheumatoid arthritis || id:ebi-a-GCST002318	TRUE	reported	igd	high	0.00220005	126.301	3	FALSE
15	rs11217044	C	T	C	T	-0.131028	0.0235	0.2028	NA	FALSE	FALSE	FALSE	ebi-a-GCST009541	11	118696022	0.0097	977323	0.0155801	Heart failure || id:ebi-a-GCST009541	Heart failure	Heart failure || ||	TRUE	igd	118696022	11	57284	3.59998e-15	0.0182235	ebi-a-GCST002318	Rheumatoid arthritis || id:ebi-a-GCST002318	TRUE	reported	igd	high	0.00555128	319.764	3	TRUE
16	rs1131151	T	C	T	C	0.300105	0.0218	0.0358	NA	FALSE	FALSE	FALSE	ebi-a-GCST009541	6	31239630	0.0314	977323	0.4871	Heart failure || id:ebi-a-GCST009541	Heart failure	Heart failure || ||	TRUE	igd	31239630	6	57284	1.10002e-23	0.0293724	ebi-a-GCST002318	Rheumatoid arthritis || id:ebi-a-GCST002318	TRUE	reported	igd	high	0.00621765	358.388	3	TRUE
17	rs114491907	T	G	T	G	0.277632	0.0089	0.0149	NA	FALSE	FALSE	FALSE	ebi-a-GCST009541	6	29240595	0.0272	977323	0.742899	Heart failure || id:ebi-a-GCST009541	Heart failure	Heart failure || ||	TRUE	igd	29240595	6	57284	5.89997e-09	0.0479244	ebi-a-GCST002318	Rheumatoid arthritis || id:ebi-a-GCST002318	TRUE	reported	igd	high	0.00226275	129.909	3	TRUE
18	rs11574914	A	G	A	G	0.113329	-0.0105	0.3151	NA	FALSE	FALSE	FALSE	ebi-a-GCST009541	9	34710338	0.0084	977323	0.2115	Heart failure || id:ebi-a-GCST009541	Heart failure	Heart failure || ||	TRUE	igd	34710338	9	57284	2.09991e-13	0.0179037	ebi-a-GCST002318	Rheumatoid arthritis || id:ebi-a-GCST002318	TRUE	reported	igd	high	0.00554355	319.316	3	TRUE
19	rs11678056	C	T	C	T	0.0943107	0.0066	0.1302	NA	FALSE	FALSE	FALSE	ebi-a-GCST009541	2	62460013	0.0119	977323	0.578901	Heart failure || id:ebi-a-GCST009541	Heart failure	Heart failure || ||	TRUE	igd	62460013	2	57284	5.49997e-06	0.0229344	ebi-a-GCST002318	Rheumatoid arthritis || id:ebi-a-GCST002318	TRUE	reported	igd	high	0.00201457	115.632	3	TRUE
20	rs117592853	A	T	A	T	0.350657	0.018	0.0179	NA	FALSE	TRUE	TRUE	ebi-a-GCST009541	13	103668066	0.0307	977323	0.5568	Heart failure || id:ebi-a-GCST009541	Heart failure	Heart failure || ||	TRUE	igd	103668066	13	57284	4.60002e-06	0.076591	ebi-a-GCST002318	Rheumatoid arthritis || id:ebi-a-GCST002318	TRUE	reported	igd	high	0.00432318	248.716	3	FALSE
21	rs11790690	A	G	A	G	-0.210721	0.0209	0.0577	NA	FALSE	FALSE	FALSE	ebi-a-GCST009541	9	28111997	0.0248	977323	0.3986	Heart failure || id:ebi-a-GCST009541	Heart failure	Heart failure || ||	TRUE	igd	28111997	9	57284	7.90005e-06	0.0480547	ebi-a-GCST002318	Rheumatoid arthritis || id:ebi-a-GCST002318	TRUE	reported	igd	high	0.00482848	277.927	3	TRUE
22	rs11889341	T	C	T	C	0.131028	0.0056	0.2286	NA	FALSE	FALSE	FALSE	ebi-a-GCST009541	2	191943742	0.0095	977323	0.5581	Heart failure || id:ebi-a-GCST009541	Heart failure	Heart failure || ||	TRUE	igd	191943742	2	57284	6.70039e-19	0.017595	ebi-a-GCST002318	Rheumatoid arthritis || id:ebi-a-GCST002318	TRUE	reported	igd	high	0.006055	348.955	3	TRUE
23	rs11933540	C	T	C	T	0.139262	-0.0053	0.3221	NA	FALSE	FALSE	FALSE	ebi-a-GCST009541	4	26120001	0.0089	977323	0.5505	Heart failure || id:ebi-a-GCST009541	Heart failure	Heart failure || ||	TRUE	igd	26120001	4	57284	8.80035e-17	0.0179037	ebi-a-GCST002318	Rheumatoid arthritis || id:ebi-a-GCST002318	TRUE	reported	igd	high	0.00846938	489.287	3	TRUE
24	rs12126142	A	G	A	G	-0.0833816	-0.0124	0.3598	NA	FALSE	FALSE	FALSE	ebi-a-GCST009541	1	154425456	0.008	977323	0.121	Heart failure || id:ebi-a-GCST009541	Heart failure	Heart failure || ||	TRUE	igd	154425456	1	57284	3.50002e-09	0.0163716	ebi-a-GCST002318	Rheumatoid arthritis || id:ebi-a-GCST002318	TRUE	reported	igd	high	0.00320293	184.06	3	TRUE
25	rs12137270	T	C	T	C	0.0861777	0.0045	0.2614	NA	FALSE	FALSE	FALSE	ebi-a-GCST009541	1	117264336	0.0091	977323	0.6181	Heart failure || id:ebi-a-GCST009541	Heart failure	Heart failure || ||	TRUE	igd	117264336	1	57284	6.19998e-07	0.0183877	ebi-a-GCST002318	Rheumatoid arthritis || id:ebi-a-GCST002318	TRUE	reported	igd	high	0.00286771	164.74	3	TRUE
26	rs12466919	T	C	T	C	0.113329	-0.0029	0.3618	NA	FALSE	FALSE	FALSE	ebi-a-GCST009541	2	61092858	0.0081	977323	0.7249	Heart failure || id:ebi-a-GCST009541	Heart failure	Heart failure || ||	TRUE	igd	61092858	2	57284	5.70033e-13	0.0134864	ebi-a-GCST002318	Rheumatoid arthritis || id:ebi-a-GCST002318	TRUE	reported	igd	high	0.00593113	341.774	3	TRUE
27	rs12652317	G	C	G	C	0.0861777	-0.0068	0.2137	NA	FALSE	TRUE	TRUE	ebi-a-GCST009541	5	133891073	0.0094	977323	0.4655	Heart failure || id:ebi-a-GCST009541	Heart failure	Heart failure || ||	TRUE	igd	133891073	5	57284	1.89998e-07	0.0183877	ebi-a-GCST002318	Rheumatoid arthritis || id:ebi-a-GCST002318	TRUE	reported	igd	high	0.00249582	143.323	3	FALSE
28	rs12887885	T	G	T	G	0.076961	0.0064	0.2008	NA	FALSE	FALSE	FALSE	ebi-a-GCST009541	14	35376082	0.0096	977323	0.5067	Heart failure || id:ebi-a-GCST009541	Heart failure	Heart failure || ||	TRUE	igd	35376082	14	57284	1.5e-06	0.0139791	ebi-a-GCST002318	Rheumatoid arthritis || id:ebi-a-GCST002318	TRUE	reported	igd	high	0.00190104	109.103	3	TRUE
29	rs13052840	C	T	C	T	0.0833816	0.0074	0.7117	NA	FALSE	FALSE	FALSE	ebi-a-GCST009541	21	45649848	0.0086	977323	0.3866	Heart failure || id:ebi-a-GCST009541	Heart failure	Heart failure || ||	TRUE	igd	45649848	21	57284	1.7e-07	0.0112137	ebi-a-GCST002318	Rheumatoid arthritis || id:ebi-a-GCST002318	TRUE	reported	igd	high	0.00285307	163.897	3	TRUE
30	rs13097127	T	C	T	C	-0.0725707	-0.007	0.4125	NA	FALSE	FALSE	FALSE	ebi-a-GCST009541	3	192752605	0.0079	977323	0.3753	Heart failure || id:ebi-a-GCST009541	Heart failure	Heart failure || ||	TRUE	igd	192752605	3	57284	4.49997e-06	0.0161983	ebi-a-GCST002318	Rheumatoid arthritis || id:ebi-a-GCST002318	TRUE	reported	igd	high	0.00255261	146.593	3	TRUE
31	rs13142500	C	T	C	T	0.0943107	-0.0034	0.493	NA	FALSE	FALSE	FALSE	ebi-a-GCST009541	4	10727357	0.0123	977323	0.785301	Heart failure || id:ebi-a-GCST009541	Heart failure	Heart failure || ||	TRUE	igd	10727357	4	57284	5e-09	0.0171034	ebi-a-GCST002318	Rheumatoid arthritis || id:ebi-a-GCST002318	TRUE	reported	igd	high	0.00444638	255.835	3	TRUE
32	rs13330176	A	T	A	T	0.113329	-0.0029	0.2396	NA	FALSE	TRUE	TRUE	ebi-a-GCST009541	16	86019087	0.0097	977323	0.7641	Heart failure || id:ebi-a-GCST009541	Heart failure	Heart failure || ||	TRUE	igd	86019087	16	57284	1.59993e-11	0.0134864	ebi-a-GCST002318	Rheumatoid arthritis || id:ebi-a-GCST002318	TRUE	reported	igd	high	0.00467995	269.337	3	FALSE
33	rs1424813	C	T	C	T	-0.122218	0.0008	0.8976	NA	FALSE	FALSE	FALSE	ebi-a-GCST009541	3	189225809	0.0136	977323	0.9522	Heart failure || id:ebi-a-GCST009541	Heart failure	Heart failure || ||	TRUE	igd	189225809	3	57284	7.10003e-06	0.0278362	ebi-a-GCST002318	Rheumatoid arthritis || id:ebi-a-GCST002318	TRUE	reported	igd	high	0.00274589	157.723	3	TRUE
34	rs1516971	C	T	C	T	-0.113329	-0.0093	0.1054	NA	FALSE	FALSE	FALSE	ebi-a-GCST009541	8	129542100	0.0116	977323	0.4204	Heart failure || id:ebi-a-GCST009541	Heart failure	Heart failure || ||	TRUE	igd	129542100	8	57284	1.40001e-06	0.023301	ebi-a-GCST002318	Rheumatoid arthritis || id:ebi-a-GCST002318	TRUE	reported	igd	high	0.00242204	139.076	3	TRUE
35	rs1571878	T	C	T	C	-0.150823	-0.0016	0.5785	NA	FALSE	FALSE	FALSE	ebi-a-GCST009541	6	167540842	0.0079	977323	0.8441	Heart failure || id:ebi-a-GCST009541	Heart failure	Heart failure || ||	TRUE	igd	167540842	6	57284	6.09958e-30	0.0117293	ebi-a-GCST002318	Rheumatoid arthritis || id:ebi-a-GCST002318	TRUE	reported	igd	high	0.0110934	642.583	3	TRUE
36	rs1633360	T	C	T	C	0.0676586	0.0064	0.6024	NA	FALSE	FALSE	FALSE	ebi-a-GCST009541	12	58108052	0.0079	977323	0.4153	Heart failure || id:ebi-a-GCST009541	Heart failure	Heart failure || ||	TRUE	igd	58108052	12	57284	1.89998e-07	0.0141079	ebi-a-GCST002318	Rheumatoid arthritis || id:ebi-a-GCST002318	TRUE	reported	igd	high	0.00219284	125.886	3	TRUE
37	rs168962	G	C	G	C	-0.0833816	0.0167	0.2336	NA	FALSE	TRUE	TRUE	ebi-a-GCST009541	14	69282711	0.0091	977323	0.0659493	Heart failure || id:ebi-a-GCST009541	Heart failure	Heart failure || ||	TRUE	igd	69282711	14	57284	1.7e-08	0.0163716	ebi-a-GCST002318	Rheumatoid arthritis || id:ebi-a-GCST002318	TRUE	reported	igd	high	0.00248942	142.955	3	FALSE
38	rs1813375	T	G	T	G	0.0582689	0.0106	0.4871	NA	FALSE	FALSE	FALSE	ebi-a-GCST009541	3	28078571	0.0078	977323	0.1739	Heart failure || id:ebi-a-GCST009541	Heart failure	Heart failure || ||	TRUE	igd	28078571	3	57284	5.49997e-06	0.0142392	ebi-a-GCST002318	Rheumatoid arthritis || id:ebi-a-GCST002318	TRUE	reported	igd	high	0.0016965	97.3442	3	TRUE
39	rs1858036	G	A	G	A	-0.113329	-0.0103	0.339	NA	FALSE	FALSE	FALSE	ebi-a-GCST009541	2	65598241	0.0082	977323	0.2068	Heart failure || id:ebi-a-GCST009541	Heart failure	Heart failure || ||	TRUE	igd	65598241	2	57284	1.20005e-14	0.0138525	ebi-a-GCST002318	Rheumatoid arthritis || id:ebi-a-GCST002318	TRUE	reported	igd	high	0.0057559	331.618	3	TRUE
40	rs187786174	A	G	A	G	-0.116534	0.009	0.3121	NA	FALSE	FALSE	FALSE	ebi-a-GCST009541	1	2523811	0.0126	977323	0.4747	Heart failure || id:ebi-a-GCST009541	Heart failure	Heart failure || ||	TRUE	igd	2523811	1	57284	3.29989e-14	0.0169144	ebi-a-GCST002318	Rheumatoid arthritis || id:ebi-a-GCST002318	TRUE	reported	igd	high	0.00583115	335.979	3	TRUE
41	rs1893592	C	A	C	A	-0.10436	0.0028	0.2763	NA	FALSE	FALSE	FALSE	ebi-a-GCST009541	21	43855067	0.0087	977323	0.752	Heart failure || id:ebi-a-GCST009541	Heart failure	Heart failure || ||	TRUE	igd	43855067	21	57284	3.69999e-12	0.0139791	ebi-a-GCST002318	Rheumatoid arthritis || id:ebi-a-GCST002318	TRUE	reported	igd	high	0.0043555	250.583	3	TRUE
42	rs1953126	C	T	C	T	-0.0861777	-0.0099	0.6402	NA	FALSE	FALSE	FALSE	ebi-a-GCST009541	9	123640500	0.0082	977323	0.2269	Heart failure || id:ebi-a-GCST009541	Heart failure	Heart failure || ||	TRUE	igd	123640500	9	57284	1e-09	0.0142392	ebi-a-GCST002318	Rheumatoid arthritis || id:ebi-a-GCST002318	TRUE	reported	igd	high	0.00342134	196.654	3	TRUE
43	rs1954404	T	C	T	C	-0.0725707	-0.0164	0.4712	NA	FALSE	FALSE	FALSE	ebi-a-GCST009541	10	111502338	0.0078	977323	0.0353802	Heart failure || id:ebi-a-GCST009541	Heart failure	Heart failure || ||	TRUE	igd	111502338	10	57284	9.59997e-06	0.0161983	ebi-a-GCST002318	Rheumatoid arthritis || id:ebi-a-GCST002318	TRUE	reported	igd	high	0.00262452	150.733	3	TRUE
44	rs2105325	C	A	C	A	0.105361	0.007	0.7545	NA	FALSE	FALSE	FALSE	ebi-a-GCST009541	1	173349725	0.009	977323	0.4367	Heart failure || id:ebi-a-GCST009541	Heart failure	Heart failure || ||	TRUE	igd	173349725	1	57284	3.09999e-10	0.0172967	ebi-a-GCST002318	Rheumatoid arthritis || id:ebi-a-GCST002318	TRUE	reported	igd	high	0.00411245	236.542	3	TRUE
45	rs212389	A	G	A	G	0.0953102	-0.0018	0.6262	NA	FALSE	FALSE	FALSE	ebi-a-GCST009541	6	159489791	0.0081	977323	0.8264	Heart failure || id:ebi-a-GCST009541	Heart failure	Heart failure || ||	TRUE	igd	159489791	6	57284	3.29997e-10	0.0182235	ebi-a-GCST002318	Rheumatoid arthritis || id:ebi-a-GCST002318	TRUE	reported	igd	high	0.00425266	244.642	3	TRUE
46	rs2201584	A	G	A	G	-0.0833816	0.0049	0.1581	NA	FALSE	FALSE	FALSE	ebi-a-GCST009541	1	67787715	0.0107	977323	0.6496	Heart failure || id:ebi-a-GCST009541	Heart failure	Heart failure || ||	TRUE	igd	67787715	1	57284	6.1e-07	0.0163716	ebi-a-GCST002318	Rheumatoid arthritis || id:ebi-a-GCST002318	TRUE	reported	igd	high	0.00185081	106.215	3	TRUE
47	rs2233424	T	C	T	C	0.231112	-0.0314	0.0497	NA	FALSE	FALSE	FALSE	ebi-a-GCST009541	6	44233921	0.0199	977323	0.1149	Heart failure || id:ebi-a-GCST009541	Heart failure	Heart failure || ||	TRUE	igd	44233921	6	57284	7.59976e-19	0.0275853	ebi-a-GCST002318	Rheumatoid arthritis || id:ebi-a-GCST002318	TRUE	reported	igd	high	0.00504536	290.474	3	TRUE
48	rs2235924	A	G	A	G	-0.0943107	0.0078	0.3131	NA	FALSE	FALSE	FALSE	ebi-a-GCST009541	1	17415655	0.0085	977323	0.3564	Heart failure || id:ebi-a-GCST009541	Heart failure	Heart failure || ||	TRUE	igd	17415655	1	57284	3.59998e-09	0.0165486	ebi-a-GCST002318	Rheumatoid arthritis || id:ebi-a-GCST002318	TRUE	reported	igd	high	0.00382586	219.994	3	TRUE
49	rs2301888	A	G	A	G	-0.127833	-0.0023	0.3608	NA	FALSE	FALSE	FALSE	ebi-a-GCST009541	1	17672730	0.0088	977323	0.792	Heart failure || id:ebi-a-GCST009541	Heart failure	Heart failure || ||	TRUE	igd	17672730	1	57284	2.19989e-18	0.0171034	ebi-a-GCST002318	Rheumatoid arthritis || id:ebi-a-GCST002318	TRUE	reported	igd	high	0.00753736	435.034	3	TRUE
50	rs2317230	T	G	T	G	0.076961	0.0053	0.4622	NA	FALSE	FALSE	FALSE	ebi-a-GCST009541	1	157674997	0.008	977323	0.5087	Heart failure || id:ebi-a-GCST009541	Heart failure	Heart failure || ||	TRUE	igd	157674997	1	57284	2.1e-08	0.0139791	ebi-a-GCST002318	Rheumatoid arthritis || id:ebi-a-GCST002318	TRUE	reported	igd	high	0.00294457	169.169	3	TRUE
51	rs2421206	G	T	G	T	-0.0861777	-0.0051	0.339	NA	FALSE	FALSE	FALSE	ebi-a-GCST009541	19	11262477	0.0086	977323	0.5561	Heart failure || id:ebi-a-GCST009541	Heart failure	Heart failure || ||	TRUE	igd	11262477	19	57284	1e-06	0.0190753	ebi-a-GCST002318	Rheumatoid arthritis || id:ebi-a-GCST002318	TRUE	reported	igd	high	0.00332829	191.288	3	TRUE
52	rs2422408	C	T	C	T	-0.076961	-0.009	0.6074	NA	FALSE	FALSE	FALSE	ebi-a-GCST009541	3	171677350	0.0082	977323	0.2711	Heart failure || id:ebi-a-GCST009541	Heart failure	Heart failure || ||	TRUE	igd	171677350	3	57284	5.30005e-07	0.0143729	ebi-a-GCST002318	Rheumatoid arthritis || id:ebi-a-GCST002318	TRUE	reported	igd	high	0.00282486	162.272	3	TRUE
53	rs2476601	G	A	G	A	-0.593327	-0.0279	0.9056	NA	FALSE	FALSE	FALSE	ebi-a-GCST009541	1	114377568	0.0125	977323	0.0249098	Heart failure || id:ebi-a-GCST009541	Heart failure	Heart failure || ||	TRUE	igd	114377568	1	57284	1e-149	0.0201233	ebi-a-GCST002318	Rheumatoid arthritis || id:ebi-a-GCST002318	TRUE	reported	igd	high	0.0601903	3668.64	3	TRUE
54	rs2504235	G	A	G	A	0.0833816	0.0048	0.5944	NA	FALSE	FALSE	FALSE	ebi-a-GCST009541	13	28612886	0.0082	977323	0.559399	Heart failure || id:ebi-a-GCST009541	Heart failure	Heart failure || ||	TRUE	igd	28612886	13	57284	1.09999e-06	0.0169144	ebi-a-GCST002318	Rheumatoid arthritis || id:ebi-a-GCST002318	TRUE	reported	igd	high	0.00335233	192.674	3	TRUE
55	rs2510066	T	C	T	C	-0.0618754	-0.0135	0.3718	NA	FALSE	FALSE	FALSE	ebi-a-GCST009541	11	64052447	0.0081	977323	0.0927705	Heart failure || id:ebi-a-GCST009541	Heart failure	Heart failure || ||	TRUE	igd	64052447	11	57284	8.09991e-06	0.0107415	ebi-a-GCST002318	Rheumatoid arthritis || id:ebi-a-GCST002318	TRUE	reported	igd	high	0.00178844	102.629	3	TRUE
56	rs2561477	A	G	A	G	-0.0833816	-0.0129	0.3022	NA	FALSE	FALSE	FALSE	ebi-a-GCST009541	5	102608924	0.0086	977323	0.1322	Heart failure || id:ebi-a-GCST009541	Heart failure	Heart failure || ||	TRUE	igd	102608924	5	57284	1.89998e-09	0.0109726	ebi-a-GCST002318	Rheumatoid arthritis || id:ebi-a-GCST002318	TRUE	reported	igd	high	0.00293222	168.457	3	TRUE
57	rs25983	G	C	G	C	-0.0943107	0.0106	0.8002	NA	FALSE	TRUE	TRUE	ebi-a-GCST009541	5	14726958	0.0097	977323	0.276	Heart failure || id:ebi-a-GCST009541	Heart failure	Heart failure || ||	TRUE	igd	14726958	5	57284	2.1e-06	0.0219476	ebi-a-GCST002318	Rheumatoid arthritis || id:ebi-a-GCST002318	TRUE	reported	igd	high	0.00284411	163.381	3	FALSE
58	rs2671692	A	G	A	G	0.076961	-0.0139	0.6044	NA	FALSE	FALSE	FALSE	ebi-a-GCST009541	10	50097819	0.0082	977323	0.0885992	Heart failure || id:ebi-a-GCST009541	Heart failure	Heart failure || ||	TRUE	igd	50097819	10	57284	8.79995e-08	0.0139791	ebi-a-GCST002318	Rheumatoid arthritis || id:ebi-a-GCST002318	TRUE	reported	igd	high	0.00283238	162.705	3	TRUE
59	rs2736337	C	T	C	T	0.105361	0.0086	0.2445	NA	FALSE	FALSE	FALSE	ebi-a-GCST009541	8	11341880	0.0094	977323	0.3636	Heart failure || id:ebi-a-GCST009541	Heart failure	Heart failure || ||	TRUE	igd	11341880	8	57284	4.79954e-12	0.0114657	ebi-a-GCST002318	Rheumatoid arthritis || id:ebi-a-GCST002318	TRUE	reported	igd	high	0.00410113	235.888	3	TRUE
60	rs28411352	T	C	T	C	0.113329	-0.0159	0.2505	NA	FALSE	FALSE	FALSE	ebi-a-GCST009541	1	38278579	0.0089	977323	0.0752194	Heart failure || id:ebi-a-GCST009541	Heart failure	Heart failure || ||	TRUE	igd	38278579	1	57284	3.59998e-12	0.0134864	ebi-a-GCST002318	Rheumatoid arthritis || id:ebi-a-GCST002318	TRUE	reported	igd	high	0.00482271	277.593	3	TRUE
61	rs2844456	C	T	C	T	0.891598	0.0056	0.0398	NA	FALSE	FALSE	FALSE	ebi-a-GCST009541	6	31864674	0.0194	977323	0.770501	Heart failure || id:ebi-a-GCST009541	Heart failure	Heart failure || ||	TRUE	igd	31864674	6	57284	1e-200	0.0387683	ebi-a-GCST002318	Rheumatoid arthritis || id:ebi-a-GCST002318	TRUE	reported	igd	high	0.0607593	3705.56	3	TRUE
62	rs3087243	A	G	A	G	-0.139262	-0.0079	0.4702	NA	FALSE	FALSE	FALSE	ebi-a-GCST009541	2	204738919	0.008	977323	0.3203	Heart failure || id:ebi-a-GCST009541	Heart failure	Heart failure || ||	TRUE	igd	204738919	2	57284	1.69981e-22	0.0172967	ebi-a-GCST002318	Rheumatoid arthritis || id:ebi-a-GCST002318	TRUE	reported	igd	high	0.00966251	558.888	3	TRUE
63	rs34130487	T	C	T	C	-0.0725707	0.0102	0.2813	NA	FALSE	FALSE	FALSE	ebi-a-GCST009541	7	99759205	0.0102	977323	0.3129	Heart failure || id:ebi-a-GCST009541	Heart failure	Heart failure || ||	TRUE	igd	99759205	7	57284	8.99995e-06	0.0161983	ebi-a-GCST002318	Rheumatoid arthritis || id:ebi-a-GCST002318	TRUE	reported	igd	high	0.00212946	122.24	3	TRUE
64	rs35086414	C	A	C	A	-0.0861777	-0.0057	0.1978	NA	FALSE	FALSE	FALSE	ebi-a-GCST009541	1	197800965	0.0144	977323	0.690699	Heart failure || id:ebi-a-GCST009541	Heart failure	Heart failure || ||	TRUE	igd	197800965	1	57284	4.49997e-06	0.0190753	ebi-a-GCST002318	Rheumatoid arthritis || id:ebi-a-GCST002318	TRUE	reported	igd	high	0.00235683	135.323	3	TRUE
65	rs3778753	G	A	G	A	0.105361	0.0012	0.4751	NA	FALSE	FALSE	FALSE	ebi-a-GCST009541	7	128580042	0.0079	977323	0.8828	Heart failure || id:ebi-a-GCST009541	Heart failure	Heart failure || ||	TRUE	igd	128580042	7	57284	1.10002e-14	0.0172967	ebi-a-GCST002318	Rheumatoid arthritis || id:ebi-a-GCST002318	TRUE	reported	igd	high	0.0055367	318.919	3	TRUE
66	rs3784099	A	G	A	G	-0.0943107	0.0026	0.3439	NA	FALSE	FALSE	FALSE	ebi-a-GCST009541	14	68749927	0.0087	977323	0.7616	Heart failure || id:ebi-a-GCST009541	Heart failure	Heart failure || ||	TRUE	igd	68749927	14	57284	7.10003e-10	0.0165486	ebi-a-GCST002318	Rheumatoid arthritis || id:ebi-a-GCST002318	TRUE	reported	igd	high	0.00401379	230.844	3	TRUE
67	rs3806624	G	A	G	A	0.0833816	-0.0032	0.4672	NA	FALSE	FALSE	FALSE	ebi-a-GCST009541	3	27764623	0.008	977323	0.6911	Heart failure || id:ebi-a-GCST009541	Heart failure	Heart failure || ||	TRUE	igd	27764623	3	57284	1.89998e-08	0.0112137	ebi-a-GCST002318	Rheumatoid arthritis || id:ebi-a-GCST002318	TRUE	reported	igd	high	0.00346129	198.958	3	TRUE
68	rs3824660	T	C	T	C	-0.0725707	0.0108	0.6044	NA	FALSE	FALSE	FALSE	ebi-a-GCST009541	10	8104722	0.008	977323	0.1805	Heart failure || id:ebi-a-GCST009541	Heart failure	Heart failure || ||	TRUE	igd	8104722	10	57284	5.39995e-08	0.0108558	ebi-a-GCST002318	Rheumatoid arthritis || id:ebi-a-GCST002318	TRUE	reported	igd	high	0.00251845	144.626	3	TRUE
69	rs4094864	A	G	A	G	-0.0618754	-0.0035	0.4901	NA	FALSE	FALSE	FALSE	ebi-a-GCST009541	18	67545498	0.008	977323	0.657099	Heart failure || id:ebi-a-GCST009541	Heart failure	Heart failure || ||	TRUE	igd	67545498	18	57284	1.89998e-06	0.0107415	ebi-a-GCST002318	Rheumatoid arthritis || id:ebi-a-GCST002318	TRUE	reported	igd	high	0.00191353	109.821	3	TRUE
70	rs41264261	T	C	T	C	-0.328504	0.002	0.0288	NA	FALSE	FALSE	FALSE	ebi-a-GCST009541	1	203743798	0.0214	977323	0.9243	Heart failure || id:ebi-a-GCST009541	Heart failure	Heart failure || ||	TRUE	igd	203743798	1	57284	5.80003e-06	0.072538	ebi-a-GCST002318	Rheumatoid arthritis || id:ebi-a-GCST002318	TRUE	reported	igd	high	0.00603688	347.905	3	TRUE
71	rs4239702	C	T	C	T	0.116534	-0.0075	0.7127	NA	FALSE	FALSE	FALSE	ebi-a-GCST009541	20	44749251	0.0088	977323	0.3923	Heart failure || id:ebi-a-GCST009541	Heart failure	Heart failure || ||	TRUE	igd	44749251	20	57284	8.99912e-15	0.011596	ebi-a-GCST002318	Rheumatoid arthritis || id:ebi-a-GCST002318	TRUE	reported	igd	high	0.00556132	320.345	3	TRUE
72	rs4272	G	A	G	A	0.0943107	-0.0199	0.2237	NA	FALSE	FALSE	FALSE	ebi-a-GCST009541	7	92236829	0.0099	977323	0.0438299	Heart failure || id:ebi-a-GCST009541	Heart failure	Heart failure || ||	TRUE	igd	92236829	7	57284	1.89998e-07	0.0171034	ebi-a-GCST002318	Rheumatoid arthritis || id:ebi-a-GCST002318	TRUE	reported	igd	high	0.00308921	177.505	3	TRUE
73	rs4409785	C	T	C	T	0.105361	-0.0045	0.1899	NA	FALSE	FALSE	FALSE	ebi-a-GCST009541	11	95311422	0.0105	977323	0.6692	Heart failure || id:ebi-a-GCST009541	Heart failure	Heart failure || ||	TRUE	igd	95311422	11	57284	2.99999e-08	0.0172967	ebi-a-GCST002318	Rheumatoid arthritis || id:ebi-a-GCST002318	TRUE	reported	igd	high	0.00341549	196.317	3	TRUE
74	rs4616297	A	G	A	G	0.0861777	-0.009	0.2783	NA	FALSE	FALSE	FALSE	ebi-a-GCST009541	16	30730679	0.0089	977323	0.3162	Heart failure || id:ebi-a-GCST009541	Heart failure	Heart failure || ||	TRUE	igd	30730679	16	57284	2.99999e-07	0.0138525	ebi-a-GCST002318	Rheumatoid arthritis || id:ebi-a-GCST002318	TRUE	reported	igd	high	0.00298325	171.398	3	TRUE
75	rs4780401	T	G	T	G	0.0676586	0.0154	0.5934	NA	FALSE	FALSE	FALSE	ebi-a-GCST009541	16	11839326	0.0081	977323	0.0575798	Heart failure || id:ebi-a-GCST009541	Heart failure	Heart failure || ||	TRUE	igd	11839326	16	57284	5.49997e-07	0.0141079	ebi-a-GCST002318	Rheumatoid arthritis || id:ebi-a-GCST002318	TRUE	reported	igd	high	0.00220898	126.815	3	TRUE
76	rs4938534	A	G	A	G	0.076961	-0.0097	0.6402	NA	FALSE	FALSE	FALSE	ebi-a-GCST009541	11	111275133	0.0081	977323	0.2303	Heart failure || id:ebi-a-GCST009541	Heart failure	Heart failure || ||	TRUE	igd	111275133	11	57284	1.29999e-06	0.0185549	ebi-a-GCST002318	Rheumatoid arthritis || id:ebi-a-GCST002318	TRUE	reported	igd	high	0.00272865	156.73	3	TRUE
77	rs5019428	A	G	A	G	0.0861777	0.0062	0.5229	NA	FALSE	FALSE	FALSE	ebi-a-GCST009541	3	17046866	0.0115	977323	0.5887	Heart failure || id:ebi-a-GCST009541	Heart failure	Heart failure || ||	TRUE	igd	17046866	3	57284	7.19996e-10	0.0138525	ebi-a-GCST002318	Rheumatoid arthritis || id:ebi-a-GCST002318	TRUE	reported	igd	high	0.00370551	213.048	3	TRUE
78	rs56262258	C	A	C	A	0.0943107	0.0163	0.1809	NA	FALSE	FALSE	FALSE	ebi-a-GCST009541	2	204600731	0.0156	977323	0.296	Heart failure || id:ebi-a-GCST009541	Heart failure	Heart failure || ||	TRUE	igd	204600731	2	57284	8.40001e-07	0.0171034	ebi-a-GCST002318	Rheumatoid arthritis || id:ebi-a-GCST002318	TRUE	reported	igd	high	0.00263589	151.388	3	TRUE
79	rs59716545	G	T	G	T	0.0943107	-0.0227	0.4702	NA	FALSE	FALSE	FALSE	ebi-a-GCST009541	17	38031857	0.0092	977323	0.0135301	Heart failure || id:ebi-a-GCST009541	Heart failure	Heart failure || ||	TRUE	igd	38031857	17	57284	1.20005e-12	0.0171034	ebi-a-GCST002318	Rheumatoid arthritis || id:ebi-a-GCST002318	TRUE	reported	igd	high	0.00443146	254.973	3	TRUE
80	rs60726493	T	C	T	C	0.076961	-0.0121	0.329	NA	FALSE	FALSE	FALSE	ebi-a-GCST009541	15	91005213	0.0139	977323	0.3824	Heart failure || id:ebi-a-GCST009541	Heart failure	Heart failure || ||	TRUE	igd	91005213	15	57284	3.89996e-06	0.0185549	ebi-a-GCST002318	Rheumatoid arthritis || id:ebi-a-GCST002318	TRUE	reported	igd	high	0.00261511	150.191	3	TRUE
81	rs62321692	C	A	C	A	0.127833	0.0005	0.0835	NA	FALSE	FALSE	FALSE	ebi-a-GCST009541	4	123261530	0.0149	977323	0.9712	Heart failure || id:ebi-a-GCST009541	Heart failure	Heart failure || ||	TRUE	igd	123261530	4	57284	3.2e-06	0.029845	ebi-a-GCST002318	Rheumatoid arthritis || id:ebi-a-GCST002318	TRUE	reported	igd	high	0.00250112	143.629	3	TRUE
82	rs62442789	A	C	A	C	-0.0943107	-0.011	0.171	NA	FALSE	FALSE	FALSE	ebi-a-GCST009541	6	149823896	0.0115	977323	0.3375	Heart failure || id:ebi-a-GCST009541	Heart failure	Heart failure || ||	TRUE	igd	149823896	6	57284	1e-06	0.0165486	ebi-a-GCST002318	Rheumatoid arthritis || id:ebi-a-GCST002318	TRUE	reported	igd	high	0.00252175	144.816	3	TRUE
83	rs6442323	G	A	G	A	-0.076961	-0.0024	0.4861	NA	FALSE	FALSE	FALSE	ebi-a-GCST009541	3	12722870	0.0079	977323	0.755499	Heart failure || id:ebi-a-GCST009541	Heart failure	Heart failure || ||	TRUE	igd	12722870	3	57284	5.30005e-06	0.0143729	ebi-a-GCST002318	Rheumatoid arthritis || id:ebi-a-GCST002318	TRUE	reported	igd	high	0.00295921	170.013	3	TRUE
84	rs6479800	C	G	C	G	0.105361	0.0169	0.2256	NA	FALSE	TRUE	TRUE	ebi-a-GCST009541	10	64036881	0.0094	977323	0.0708207	Heart failure || id:ebi-a-GCST009541	Heart failure	Heart failure || ||	TRUE	igd	64036881	10	57284	3.59998e-07	0.0172967	ebi-a-GCST002318	Rheumatoid arthritis || id:ebi-a-GCST002318	TRUE	reported	igd	high	0.00387877	223.049	3	FALSE
85	rs6561043	A	G	A	G	-0.0725707	0.0055	0.7654	NA	FALSE	FALSE	FALSE	ebi-a-GCST009541	13	42997574	0.0093	977323	0.550399	Heart failure || id:ebi-a-GCST009541	Heart failure	Heart failure || ||	TRUE	igd	42997574	13	57284	5.19996e-06	0.0161983	ebi-a-GCST002318	Rheumatoid arthritis || id:ebi-a-GCST002318	TRUE	reported	igd	high	0.00189134	108.545	3	TRUE
86	rs6712515	C	T	C	T	-0.10436	-0.0043	0.5408	NA	FALSE	FALSE	FALSE	ebi-a-GCST009541	2	100806514	0.0078	977323	0.5861	Heart failure || id:ebi-a-GCST009541	Heart failure	Heart failure || ||	TRUE	igd	100806514	2	57284	6.70039e-15	0.0139791	ebi-a-GCST002318	Rheumatoid arthritis || id:ebi-a-GCST002318	TRUE	reported	igd	high	0.00540925	311.538	3	TRUE
87	rs67250450	C	T	C	T	-0.0861777	-0.0104	0.2256	NA	FALSE	FALSE	FALSE	ebi-a-GCST009541	7	28174986	0.0098	977323	0.2841	Heart failure || id:ebi-a-GCST009541	Heart failure	Heart failure || ||	TRUE	igd	28174986	7	57284	2.80001e-06	0.0190753	ebi-a-GCST002318	Rheumatoid arthritis || id:ebi-a-GCST002318	TRUE	reported	igd	high	0.00259492	149.029	3	TRUE
88	rs6732565	G	A	G	A	-0.076961	0.0017	0.3757	NA	FALSE	FALSE	FALSE	ebi-a-GCST009541	2	111607832	0.0081	977323	0.8315	Heart failure || id:ebi-a-GCST009541	Heart failure	Heart failure || ||	TRUE	igd	111607832	2	57284	2.80001e-06	0.0192553	ebi-a-GCST002318	Rheumatoid arthritis || id:ebi-a-GCST002318	TRUE	reported	igd	high	0.00277847	159.6	3	TRUE
89	rs678347	A	G	A	G	-0.0725707	-0.0086	0.7525	NA	FALSE	FALSE	FALSE	ebi-a-GCST009541	8	102463602	0.0101	977323	0.3973	Heart failure || id:ebi-a-GCST009541	Heart failure	Heart failure || ||	TRUE	igd	102463602	8	57284	6.19998e-07	0.0161983	ebi-a-GCST002318	Rheumatoid arthritis || id:ebi-a-GCST002318	TRUE	reported	igd	high	0.00196171	112.591	3	TRUE
90	rs6879067	A	T	A	T	0.076961	0.0085	0.172	NA	FALSE	TRUE	TRUE	ebi-a-GCST009541	5	159939795	0.01	977323	0.3957	Heart failure || id:ebi-a-GCST009541	Heart failure	Heart failure || ||	TRUE	igd	159939795	5	57284	3.59998e-06	0.0139791	ebi-a-GCST002318	Rheumatoid arthritis || id:ebi-a-GCST002318	TRUE	reported	igd	high	0.00168706	96.8014	3	FALSE
91	rs6930468	G	A	G	A	0.0943107	-0.0165	0.6501	NA	FALSE	FALSE	FALSE	ebi-a-GCST009541	6	426268	0.0083	977323	0.0461296	Heart failure || id:ebi-a-GCST009541	Heart failure	Heart failure || ||	TRUE	igd	426268	6	57284	5.50047e-11	0.0113383	ebi-a-GCST002318	Rheumatoid arthritis || id:ebi-a-GCST002318	TRUE	reported	igd	high	0.00404647	232.731	3	TRUE
92	rs6986109	T	G	T	G	-0.0833816	-0.0142	0.7008	NA	FALSE	FALSE	FALSE	ebi-a-GCST009541	8	81286298	0.0086	977323	0.1004	Heart failure || id:ebi-a-GCST009541	Heart failure	Heart failure || ||	TRUE	igd	81286298	8	57284	1.5e-07	0.0163716	ebi-a-GCST002318	Rheumatoid arthritis || id:ebi-a-GCST002318	TRUE	reported	igd	high	0.00291559	167.499	3	TRUE
93	rs7005648	A	T	A	T	-0.0725707	-0.023	0.8569	NA	FALSE	TRUE	TRUE	ebi-a-GCST009541	8	18278208	0.0113	977323	0.0417398	Heart failure || id:ebi-a-GCST009541	Heart failure	Heart failure || ||	TRUE	igd	18278208	8	57284	7.00003e-06	0.0161983	ebi-a-GCST002318	Rheumatoid arthritis || id:ebi-a-GCST002318	TRUE	reported	igd	high	0.00129158	74.0802	3	FALSE
94	rs706778	T	C	T	C	0.0861777	0.0009	0.4135	NA	FALSE	FALSE	FALSE	ebi-a-GCST009541	10	6098949	0.0079	977323	0.9097	Heart failure || id:ebi-a-GCST009541	Heart failure	Heart failure || ||	TRUE	igd	6098949	10	57284	1.5e-10	0.0138525	ebi-a-GCST002318	Rheumatoid arthritis || id:ebi-a-GCST002318	TRUE	reported	igd	high	0.00360216	207.085	3	TRUE
95	rs71508903	T	C	T	C	0.157004	-0.0022	0.2197	NA	FALSE	FALSE	FALSE	ebi-a-GCST009541	10	63779871	0.0102	977323	0.83	Heart failure || id:ebi-a-GCST009541	Heart failure	Heart failure || ||	TRUE	igd	63779871	10	57284	2.29985e-20	0.0171513	ebi-a-GCST002318	Rheumatoid arthritis || id:ebi-a-GCST002318	TRUE	reported	igd	high	0.00845168	488.256	3	TRUE
96	rs72634030	A	C	A	C	0.113329	-0.0033	0.0915	NA	FALSE	FALSE	FALSE	ebi-a-GCST009541	17	5272580	0.0151	977323	0.8288	Heart failure || id:ebi-a-GCST009541	Heart failure	Heart failure || ||	TRUE	igd	5272580	17	57284	7.69999e-08	0.0179037	ebi-a-GCST002318	Rheumatoid arthritis || id:ebi-a-GCST002318	TRUE	reported	igd	high	0.0021353	122.576	3	TRUE
97	rs73000522	T	C	T	C	-0.18633	-0.0074	0.0885	NA	FALSE	FALSE	FALSE	ebi-a-GCST009541	11	107966040	0.0143	977323	0.6069	Heart failure || id:ebi-a-GCST009541	Heart failure	Heart failure || ||	TRUE	igd	107966040	11	57284	4.39997e-07	0.0356101	ebi-a-GCST002318	Rheumatoid arthritis || id:ebi-a-GCST002318	TRUE	reported	igd	high	0.00560139	322.666	3	TRUE
98	rs73013527	T	C	T	C	-0.0943107	0.0042	0.5298	NA	FALSE	FALSE	FALSE	ebi-a-GCST009541	11	128496952	0.008	977323	0.6006	Heart failure || id:ebi-a-GCST009541	Heart failure	Heart failure || ||	TRUE	igd	128496952	11	57284	9.79941e-11	0.0165486	ebi-a-GCST002318	Rheumatoid arthritis || id:ebi-a-GCST002318	TRUE	reported	igd	high	0.00443146	254.973	3	TRUE
99	rs73081554	T	C	T	C	0.165514	0.0067	0.0517	NA	FALSE	FALSE	FALSE	ebi-a-GCST009541	3	58302935	0.0158	977323	0.6711	Heart failure || id:ebi-a-GCST009541	Heart failure	Heart failure || ||	TRUE	igd	58302935	3	57284	4.60002e-08	0.0294026	ebi-a-GCST002318	Rheumatoid arthritis || id:ebi-a-GCST002318	TRUE	reported	igd	high	0.00268618	154.284	3	TRUE
100	rs73400280	A	G	A	G	-0.314711	-0.0157	0.0795	NA	FALSE	FALSE	FALSE	ebi-a-GCST009541	6	31769479	0.0172	977323	0.3594	Heart failure || id:ebi-a-GCST009541	Heart failure	Heart failure || ||	TRUE	igd	31769479	6	57284	7.70016e-28	0.0272173	ebi-a-GCST002318	Rheumatoid arthritis || id:ebi-a-GCST002318	TRUE	reported	igd	high	0.0144959	842.567	3	TRUE
101	rs74433766	A	G	A	G	-0.150823	-0.0148	0.0229	NA	FALSE	FALSE	FALSE	ebi-a-GCST009541	3	24889399	0.03	977323	0.6215	Heart failure || id:ebi-a-GCST009541	Heart failure	Heart failure || ||	TRUE	igd	24889399	3	57284	7.00003e-06	0.0344088	ebi-a-GCST002318	Rheumatoid arthritis || id:ebi-a-GCST002318	TRUE	reported	igd	high	0.00101798	58.3714	3	TRUE
102	rs74956615	A	T	A	T	-0.371064	-0.0367	0.0298	NA	FALSE	TRUE	TRUE	ebi-a-GCST009541	19	10427721	0.0194	977323	0.0593499	Heart failure || id:ebi-a-GCST009541	Heart failure	Heart failure || ||	TRUE	igd	10427721	19	57284	3.10027e-16	0.0492994	ebi-a-GCST002318	Rheumatoid arthritis || id:ebi-a-GCST002318	TRUE	reported	igd	high	0.00796169	459.722	3	FALSE
103	rs74984480	T	C	T	C	0.139762	0.0137	0.0646	NA	FALSE	FALSE	FALSE	ebi-a-GCST009541	6	14103212	0.0165	977323	0.4083	Heart failure || id:ebi-a-GCST009541	Heart failure	Heart failure || ||	TRUE	igd	14103212	6	57284	1.79999e-07	0.0259482	ebi-a-GCST002318	Rheumatoid arthritis || id:ebi-a-GCST002318	TRUE	reported	igd	high	0.00236069	135.545	3	TRUE
104	rs75120303	A	G	A	G	-0.210721	0.013	0.0219	NA	FALSE	FALSE	FALSE	ebi-a-GCST009541	6	31199165	0.0524	977323	0.8038	Heart failure || id:ebi-a-GCST009541	Heart failure	Heart failure || ||	TRUE	igd	31199165	6	57284	1.79999e-09	0.0364587	ebi-a-GCST002318	Rheumatoid arthritis || id:ebi-a-GCST002318	TRUE	reported	igd	high	0.00190227	109.174	3	TRUE
105	rs75231016	C	G	C	G	-0.139762	-0.0047	0.0934	NA	FALSE	TRUE	TRUE	ebi-a-GCST009541	19	10420982	0.0149	977323	0.753101	Heart failure || id:ebi-a-GCST009541	Heart failure	Heart failure || ||	TRUE	igd	10420982	19	57284	3.50002e-06	0.0320413	ebi-a-GCST002318	Rheumatoid arthritis || id:ebi-a-GCST002318	TRUE	reported	igd	high	0.00330804	190.12	3	FALSE
106	rs7532275	A	T	A	T	0.113329	0.0058	0.1431	NA	FALSE	TRUE	TRUE	ebi-a-GCST009541	1	161477747	0.0119	977323	0.6262	Heart failure || id:ebi-a-GCST009541	Heart failure	Heart failure || ||	TRUE	igd	161477747	1	57284	3.59998e-07	0.0222832	ebi-a-GCST002318	Rheumatoid arthritis || id:ebi-a-GCST002318	TRUE	reported	igd	high	0.00314979	180.996	3	FALSE
107	rs75525553	G	A	G	A	0.198451	-0.0239	0.0268	NA	FALSE	FALSE	FALSE	ebi-a-GCST009541	6	138008508	0.0218	977323	0.2739	Heart failure || id:ebi-a-GCST009541	Heart failure	Heart failure || ||	TRUE	igd	138008508	6	57284	2.19999e-07	0.0387683	ebi-a-GCST002318	Rheumatoid arthritis || id:ebi-a-GCST002318	TRUE	reported	igd	high	0.00205435	117.919	3	TRUE
108	rs76153210	T	C	T	C	0.173953	0.0281	0.0159	NA	FALSE	FALSE	FALSE	ebi-a-GCST009541	6	44284508	0.0281	977323	0.3167	Heart failure || id:ebi-a-GCST009541	Heart failure	Heart failure || ||	TRUE	igd	44284508	6	57284	2.19999e-09	0.0250971	ebi-a-GCST002318	Rheumatoid arthritis || id:ebi-a-GCST002318	TRUE	reported	igd	high	0.000946957	54.295	3	TRUE
109	rs773125	G	A	G	A	-0.0861777	-0.0144	0.3887	NA	FALSE	FALSE	FALSE	ebi-a-GCST009541	12	56394954	0.0082	977323	0.0776301	Heart failure || id:ebi-a-GCST009541	Heart failure	Heart failure || ||	TRUE	igd	56394954	12	57284	4.39997e-10	0.0142392	ebi-a-GCST002318	Rheumatoid arthritis || id:ebi-a-GCST002318	TRUE	reported	igd	high	0.0035293	202.881	3	TRUE
110	rs7731626	A	G	A	G	-0.18633	-0.0092	0.3777	NA	FALSE	FALSE	FALSE	ebi-a-GCST009541	5	55444683	0.0086	977323	0.2859	Heart failure || id:ebi-a-GCST009541	Heart failure	Heart failure || ||	TRUE	igd	55444683	5	57284	7.29962e-24	0.0181157	ebi-a-GCST002318	Rheumatoid arthritis || id:ebi-a-GCST002318	TRUE	reported	igd	high	0.0163208	950.401	3	TRUE
111	rs7752903	G	T	G	T	0.328504	0.0091	0.0199	NA	FALSE	FALSE	FALSE	ebi-a-GCST009541	6	138227364	0.0238	977323	0.703301	Heart failure || id:ebi-a-GCST009541	Heart failure	Heart failure || ||	TRUE	igd	138227364	6	57284	2.70023e-26	0.0291625	ebi-a-GCST002318	Rheumatoid arthritis || id:ebi-a-GCST002318	TRUE	reported	igd	high	0.00420954	242.15	3	TRUE
112	rs793108	T	C	T	C	0.0676586	0.0136	0.4543	NA	FALSE	FALSE	FALSE	ebi-a-GCST009541	10	31415106	0.0078	977323	0.0832396	Heart failure || id:ebi-a-GCST009541	Heart failure	Heart failure || ||	TRUE	igd	31415106	10	57284	1.2e-07	0.0141079	ebi-a-GCST002318	Rheumatoid arthritis || id:ebi-a-GCST002318	TRUE	reported	igd	high	0.00226972	130.31	3	TRUE
113	rs79893749	T	C	T	C	-0.116534	0.0159	0.1372	NA	FALSE	FALSE	FALSE	ebi-a-GCST009541	3	46253650	0.0113	977323	0.1597	Heart failure || id:ebi-a-GCST009541	Heart failure	Heart failure || ||	TRUE	igd	46253650	3	57284	4.09996e-07	0.0224302	ebi-a-GCST002318	Rheumatoid arthritis || id:ebi-a-GCST002318	TRUE	reported	igd	high	0.00321514	184.764	3	TRUE
114	rs8026898	A	G	A	G	0.14842	0.0088	0.2853	NA	FALSE	FALSE	FALSE	ebi-a-GCST009541	15	69991417	0.0088	977323	0.3198	Heart failure || id:ebi-a-GCST009541	Heart failure	Heart failure || ||	TRUE	igd	69991417	15	57284	6.4998e-19	0.0130272	ebi-a-GCST002318	Rheumatoid arthritis || id:ebi-a-GCST002318	TRUE	reported	igd	high	0.00898339	519.251	3	TRUE
115	rs8032939	C	T	C	T	0.116534	0.0174	0.2416	NA	FALSE	FALSE	FALSE	ebi-a-GCST009541	15	38834033	0.0091	977323	0.0553694	Heart failure || id:ebi-a-GCST009541	Heart failure	Heart failure || ||	TRUE	igd	38834033	15	57284	4.79954e-16	0.0174944	ebi-a-GCST002318	Rheumatoid arthritis || id:ebi-a-GCST002318	TRUE	reported	igd	high	0.00497658	286.494	3	TRUE
116	rs8065686	T	C	T	C	0.113329	-0.0154	0.0765	NA	FALSE	FALSE	FALSE	ebi-a-GCST009541	17	42193897	0.0146	977323	0.2922	Heart failure || id:ebi-a-GCST009541	Heart failure	Heart failure || ||	TRUE	igd	42193897	17	57284	5.89997e-06	0.0266254	ebi-a-GCST002318	Rheumatoid arthritis || id:ebi-a-GCST002318	TRUE	reported	igd	high	0.00181472	104.14	3	TRUE
117	rs8083786	G	A	G	A	0.127833	0.0164	0.1362	NA	FALSE	FALSE	FALSE	ebi-a-GCST009541	18	12881361	0.0103	977323	0.1109	Heart failure || id:ebi-a-GCST009541	Heart failure	Heart failure || ||	TRUE	igd	12881361	18	57284	1e-15	0.0176967	ebi-a-GCST002318	Rheumatoid arthritis || id:ebi-a-GCST002318	TRUE	reported	igd	high	0.00384509	221.104	3	TRUE
118	rs8126756	C	T	C	T	-0.0861777	0.0234	0.1421	NA	FALSE	FALSE	FALSE	ebi-a-GCST009541	21	34775444	0.0167	977323	0.161	Heart failure || id:ebi-a-GCST009541	Heart failure	Heart failure || ||	TRUE	igd	34775444	21	57284	2.69998e-07	0.0142392	ebi-a-GCST002318	Rheumatoid arthritis || id:ebi-a-GCST002318	TRUE	reported	igd	high	0.00181072	103.91	3	TRUE
119	rs909685	A	T	A	T	0.113329	0.0023	0.3012	NA	FALSE	TRUE	TRUE	ebi-a-GCST009541	22	39747671	0.0085	977323	0.7905	Heart failure || id:ebi-a-GCST009541	Heart failure	Heart failure || ||	TRUE	igd	39747671	22	57284	6.29941e-14	0.0179037	ebi-a-GCST002318	Rheumatoid arthritis || id:ebi-a-GCST002318	TRUE	reported	igd	high	0.00540655	311.381	3	FALSE
120	rs9261602	G	A	G	A	0.116534	-0.0035	0.5477	NA	FALSE	FALSE	FALSE	ebi-a-GCST009541	2	76934183	0.0117	977323	0.7625	Heart failure || id:ebi-a-GCST009541	Heart failure	Heart failure || ||	TRUE	igd	76934183	2	57284	4.60002e-10	0.0234618	ebi-a-GCST002318	Rheumatoid arthritis || id:ebi-a-GCST002318	TRUE	reported	igd	high	0.00672829	388.021	3	TRUE
121	rs9275183	G	A	G	A	0.673345	-0.0024	0.164	NA	FALSE	FALSE	FALSE	ebi-a-GCST009541	6	32654502	0.0117	977323	0.8378	Heart failure || id:ebi-a-GCST009541	Heart failure	Heart failure || ||	TRUE	igd	32654502	6	57284	1e-200	0.0204109	ebi-a-GCST002318	Rheumatoid arthritis || id:ebi-a-GCST002318	TRUE	reported	igd	high	0.124324	8132.61	3	TRUE
122	rs9372120	G	T	G	T	0.0943107	0.0092	0.1938	NA	FALSE	FALSE	FALSE	ebi-a-GCST009541	6	106667535	0.0096	977323	0.3425	Heart failure || id:ebi-a-GCST009541	Heart failure	Heart failure || ||	TRUE	igd	106667535	6	57284	2.1e-07	0.0171034	ebi-a-GCST002318	Rheumatoid arthritis || id:ebi-a-GCST002318	TRUE	reported	igd	high	0.00277938	159.652	3	TRUE
123	rs947474	A	G	A	G	0.10436	-0.0006	0.8211	NA	FALSE	FALSE	FALSE	ebi-a-GCST009541	10	6390450	0.0104	977323	0.9506	Heart failure || id:ebi-a-GCST009541	Heart failure	Heart failure || ||	TRUE	igd	6390450	10	57284	1.5e-08	0.0180622	ebi-a-GCST002318	Rheumatoid arthritis || id:ebi-a-GCST002318	TRUE	reported	igd	high	0.00319967	183.872	3	TRUE
124	rs9603616	T	C	T	C	-0.105361	-0.0049	0.338	NA	FALSE	FALSE	FALSE	ebi-a-GCST009541	13	40368069	0.0083	977323	0.5535	Heart failure || id:ebi-a-GCST009541	Heart failure	Heart failure || ||	TRUE	igd	40368069	13	57284	4.60045e-12	0.0167295	ebi-a-GCST002318	Rheumatoid arthritis || id:ebi-a-GCST002318	TRUE	reported	igd	high	0.0049678	285.986	3	TRUE
125	rs968567	T	C	T	C	-0.105361	-0.0136	0.1501	NA	FALSE	FALSE	FALSE	ebi-a-GCST009541	11	61595564	0.0105	977323	0.1921	Heart failure || id:ebi-a-GCST009541	Heart failure	Heart failure || ||	TRUE	igd	61595564	11	57284	7.29995e-07	0.0221863	ebi-a-GCST002318	Rheumatoid arthritis || id:ebi-a-GCST002318	TRUE	reported	igd	high	0.00283229	162.7	3	TRUE
126	rs9826828	A	G	A	G	0.350657	0.0411	0.0189	NA	FALSE	FALSE	FALSE	ebi-a-GCST009541	3	136402060	0.0394	977323	0.2966	Heart failure || id:ebi-a-GCST009541	Heart failure	Heart failure || ||	TRUE	igd	136402060	3	57284	8.99995e-08	0.0672292	ebi-a-GCST002318	Rheumatoid arthritis || id:ebi-a-GCST002318	TRUE	reported	igd	high	0.00456006	262.406	3	TRUE

## Sheet: AD to HF
AD	finn-b-AUTOIMMUNE
HF	ebi-a-GCST009541
SNP	effect_allele.exposure	other_allele.exposure	effect_allele.outcome	other_allele.outcome	beta.exposure	beta.outcome	eaf.exposure	eaf.outcome	remove	palindromic	ambiguous	id.outcome	chr	pos	se.outcome	samplesize.outcome	pval.outcome	outcome	originalname.outcome	outcome.deprecated	mr_keep.outcome	data_source.outcome	chr.exposure	pos.exposure	se.exposure	pval.exposure	samplesize.exposure	id.exposure	exposure	mr_keep.exposure	pval_origin.exposure	data_source.exposure	action	mr_keep
rs10081055	G	T	G	T	-0.0574	0.0057	0.2773		FALSE	FALSE	FALSE	ebi-a-GCST009541	6	33817796	0.0086	977323	0.5061	Heart failure || id:ebi-a-GCST009541	Heart failure	Heart failure || ||	TRUE	igd	6	33817796	0.01	9.48309e-09		finn-b-AUTOIMMUNE	Autoimmune diseases || id:finn-b-AUTOIMMUNE	TRUE	reported	igd	2	TRUE
rs10088596	C	T	C	T	-0.0563	-0.0076	0.6609		FALSE	FALSE	FALSE	ebi-a-GCST009541	8	141640294	0.0087	977323	0.3798	Heart failure || id:ebi-a-GCST009541	Heart failure	Heart failure || ||	TRUE	igd	8	141640294	0.0094	1.911e-09		finn-b-AUTOIMMUNE	Autoimmune diseases || id:finn-b-AUTOIMMUNE	TRUE	reported	igd	2	TRUE
rs10116520	G	A	G	A	0.0685	0.0064	0.4011		FALSE	FALSE	FALSE	ebi-a-GCST009541	9	127029630	0.008	977323	0.4232	Heart failure || id:ebi-a-GCST009541	Heart failure	Heart failure || ||	TRUE	igd	9	127029630	0.009	3.42216e-14		finn-b-AUTOIMMUNE	Autoimmune diseases || id:finn-b-AUTOIMMUNE	TRUE	reported	igd	2	TRUE
rs10844737	C	A	C	A	0.0674	-0.0162	0.262		FALSE	FALSE	FALSE	ebi-a-GCST009541	12	9922652	0.0088	977323	0.0660906	Heart failure || id:ebi-a-GCST009541	Heart failure	Heart failure || ||	TRUE	igd	12	9922652	0.0101	2.14289e-11		finn-b-AUTOIMMUNE	Autoimmune diseases || id:finn-b-AUTOIMMUNE	TRUE	reported	igd	2	TRUE
rs10905669	T	C	T	C	0.0802	0.0005	0.2854		FALSE	FALSE	FALSE	ebi-a-GCST009541	10	6092093	0.0093	977323	0.9565	Heart failure || id:ebi-a-GCST009541	Heart failure	Heart failure || ||	TRUE	igd	10	6092093	0.0098	3.22626e-16		finn-b-AUTOIMMUNE	Autoimmune diseases || id:finn-b-AUTOIMMUNE	TRUE	reported	igd	2	TRUE
rs11571297	C	T	C	T	-0.1109	-0.0002	0.3711		FALSE	FALSE	FALSE	ebi-a-GCST009541	2	204745003	0.0079	977323	0.9794	Heart failure || id:ebi-a-GCST009541	Heart failure	Heart failure || ||	TRUE	igd	2	204745003	0.0092	1.0639e-33		finn-b-AUTOIMMUNE	Autoimmune diseases || id:finn-b-AUTOIMMUNE	TRUE	reported	igd	2	TRUE
rs11755527	G	C	G	C	0.0718	-0.0101	0.3507		FALSE	TRUE	TRUE	ebi-a-GCST009541	6	90958231	0.0079	977323	0.1989	Heart failure || id:ebi-a-GCST009541	Heart failure	Heart failure || ||	TRUE	igd	6	90958231	0.0093	1.02212e-14		finn-b-AUTOIMMUNE	Autoimmune diseases || id:finn-b-AUTOIMMUNE	TRUE	reported	igd	2	FALSE
rs12135754	C	A	C	A	-0.084	0.0022	0.1072		FALSE	FALSE	FALSE	ebi-a-GCST009541	1	65342505	0.0134	977323	0.8697	Heart failure || id:ebi-a-GCST009541	Heart failure	Heart failure || ||	TRUE	igd	1	65342505	0.0144	5.19601e-09		finn-b-AUTOIMMUNE	Autoimmune diseases || id:finn-b-AUTOIMMUNE	TRUE	reported	igd	2	TRUE
rs12575636	G	T	G	T	0.0724	-0.0018	0.1799		FALSE	FALSE	FALSE	ebi-a-GCST009541	11	95311260	0.0102	977323	0.8615	Heart failure || id:ebi-a-GCST009541	Heart failure	Heart failure || ||	TRUE	igd	11	95311260	0.0115	3.23497e-10		finn-b-AUTOIMMUNE	Autoimmune diseases || id:finn-b-AUTOIMMUNE	TRUE	reported	igd	2	TRUE
rs13105678	A	C	A	C	0.0514	0.0122	0.5798		FALSE	FALSE	FALSE	ebi-a-GCST009541	4	40260379	0.0083	977323	0.1417	Heart failure || id:ebi-a-GCST009541	Heart failure	Heart failure || ||	TRUE	igd	4	40260379	0.0091	1.65299e-08		finn-b-AUTOIMMUNE	Autoimmune diseases || id:finn-b-AUTOIMMUNE	TRUE	reported	igd	2	TRUE
rs13220783	T	G	T	G	0.0537	0.0016	0.3815		FALSE	FALSE	FALSE	ebi-a-GCST009541	6	21885023	0.008	977323	0.8466	Heart failure || id:ebi-a-GCST009541	Heart failure	Heart failure || ||	TRUE	igd	6	21885023	0.0091	3.86198e-09		finn-b-AUTOIMMUNE	Autoimmune diseases || id:finn-b-AUTOIMMUNE	TRUE	reported	igd	2	TRUE
rs1683253	C	T	C	T	0.0537	0.0113	0.5563		FALSE	FALSE	FALSE	ebi-a-GCST009541	1	114638577	0.0079	977323	0.1557	Heart failure || id:ebi-a-GCST009541	Heart failure	Heart failure || ||	TRUE	igd	1	114638577	0.0089	1.77101e-09		finn-b-AUTOIMMUNE	Autoimmune diseases || id:finn-b-AUTOIMMUNE	TRUE	reported	igd	2	TRUE
rs17786733	A	T	A	T	0.054	-0.0041	0.4238		FALSE	TRUE	TRUE	ebi-a-GCST009541	2	1410929	0.0079	977323	0.6027	Heart failure || id:ebi-a-GCST009541	Heart failure	Heart failure || ||	TRUE	igd	2	1410929	0.009	1.893e-09		finn-b-AUTOIMMUNE	Autoimmune diseases || id:finn-b-AUTOIMMUNE	TRUE	reported	igd	2	FALSE
rs1915930	T	G	T	G	0.0719	-0.0031	0.618		FALSE	FALSE	FALSE	ebi-a-GCST009541	3	188100256	0.0078	977323	0.6925	Heart failure || id:ebi-a-GCST009541	Heart failure	Heart failure || ||	TRUE	igd	3	188100256	0.0091	3.50268e-15		finn-b-AUTOIMMUNE	Autoimmune diseases || id:finn-b-AUTOIMMUNE	TRUE	reported	igd	2	TRUE
rs1990760	T	C	T	C	0.0674	0.0185	0.5849		FALSE	FALSE	FALSE	ebi-a-GCST009541	2	163124051	0.0081	977323	0.0219902	Heart failure || id:ebi-a-GCST009541	Heart failure	Heart failure || ||	TRUE	igd	2	163124051	0.009	6.41062e-14		finn-b-AUTOIMMUNE	Autoimmune diseases || id:finn-b-AUTOIMMUNE	TRUE	reported	igd	2	TRUE
rs2017445	A	G	A	G	0.066	-0.0047	0.2913		FALSE	FALSE	FALSE	ebi-a-GCST009541	12	56407072	0.0131	977323	0.7206	Heart failure || id:ebi-a-GCST009541	Heart failure	Heart failure || ||	TRUE	igd	12	56407072	0.0101	6.93745e-11		finn-b-AUTOIMMUNE	Autoimmune diseases || id:finn-b-AUTOIMMUNE	TRUE	reported	igd	2	TRUE
rs2281388	A	G	A	G	-0.2272	-0.0004	0.02305		FALSE	FALSE	FALSE	ebi-a-GCST009541	6	33060118	0.0278	977323	0.9894	Heart failure || id:ebi-a-GCST009541	Heart failure	Heart failure || ||	TRUE	igd	6	33060118	0.03	3.34118e-14		finn-b-AUTOIMMUNE	Autoimmune diseases || id:finn-b-AUTOIMMUNE	TRUE	reported	igd	2	TRUE
rs2293158	C	T	C	T	-0.0598	0.0015	0.2369		FALSE	FALSE	FALSE	ebi-a-GCST009541	17	40447558	0.0087	977323	0.8649	Heart failure || id:ebi-a-GCST009541	Heart failure	Heart failure || ||	TRUE	igd	17	40447558	0.0104	9.75102e-09		finn-b-AUTOIMMUNE	Autoimmune diseases || id:finn-b-AUTOIMMUNE	TRUE	reported	igd	2	TRUE
rs244686	C	T	C	T	-0.0616	0.0128	0.7486		FALSE	FALSE	FALSE	ebi-a-GCST009541	5	133423794	0.0113	977323	0.2572	Heart failure || id:ebi-a-GCST009541	Heart failure	Heart failure || ||	TRUE	igd	5	133423794	0.0102	1.508e-09		finn-b-AUTOIMMUNE	Autoimmune diseases || id:finn-b-AUTOIMMUNE	TRUE	reported	igd	2	TRUE
rs2516466	G	T	G	T	0.0745	-0.0069	0.4416		FALSE	FALSE	FALSE	ebi-a-GCST009541	6	31414327	0.0084	977323	0.4112	Heart failure || id:ebi-a-GCST009541	Heart failure	Heart failure || ||	TRUE	igd	6	31414327	0.0094	1.65615e-15		finn-b-AUTOIMMUNE	Autoimmune diseases || id:finn-b-AUTOIMMUNE	TRUE	reported	igd	2	TRUE
rs2747442	G	A	G	A	-0.0764	-0.0147	0.2115		FALSE	FALSE	FALSE	ebi-a-GCST009541	6	29653186	0.0087	977323	0.0929009	Heart failure || id:ebi-a-GCST009541	Heart failure	Heart failure || ||	TRUE	igd	6	29653186	0.0109	2.12324e-12		finn-b-AUTOIMMUNE	Autoimmune diseases || id:finn-b-AUTOIMMUNE	TRUE	reported	igd	2	TRUE
rs2757041	G	C	G	C	-0.052	-0.0097	0.3702		FALSE	TRUE	TRUE	ebi-a-GCST009541	6	167370532	0.0083	977323	0.2426	Heart failure || id:ebi-a-GCST009541	Heart failure	Heart failure || ||	TRUE	igd	6	167370532	0.0092	1.60398e-08		finn-b-AUTOIMMUNE	Autoimmune diseases || id:finn-b-AUTOIMMUNE	TRUE	reported	igd	2	FALSE
rs2847258	T	C	T	C	-0.0498	-0.0092	0.4783		FALSE	FALSE	FALSE	ebi-a-GCST009541	18	12775963	0.008	977323	0.2507	Heart failure || id:ebi-a-GCST009541	Heart failure	Heart failure || ||	TRUE	igd	18	12775963	0.0089	2.02102e-08		finn-b-AUTOIMMUNE	Autoimmune diseases || id:finn-b-AUTOIMMUNE	TRUE	reported	igd	2	TRUE
rs3104415	C	A	C	A	0.2257	0.0118	0.4436		FALSE	FALSE	FALSE	ebi-a-GCST009541	6	32582577	0.0088	977323	0.1769	Heart failure || id:ebi-a-GCST009541	Heart failure	Heart failure || ||	TRUE	igd	6	32582577	0.0107	4.00313e-98		finn-b-AUTOIMMUNE	Autoimmune diseases || id:finn-b-AUTOIMMUNE	TRUE	reported	igd	2	TRUE
rs310772	A	G	A	G	-0.0603	0.0053	0.7723		FALSE	FALSE	FALSE	ebi-a-GCST009541	3	12239791	0.0092	977323	0.561699	Heart failure || id:ebi-a-GCST009541	Heart failure	Heart failure || ||	TRUE	igd	3	12239791	0.0105	1.05499e-08		finn-b-AUTOIMMUNE	Autoimmune diseases || id:finn-b-AUTOIMMUNE	TRUE	reported	igd	2	TRUE
rs3184504	C	T	C	T	-0.1439	-0.0409	0.5912		FALSE	FALSE	FALSE	ebi-a-GCST009541	12	111884608	0.008	977323	3.31803e-07	Heart failure || id:ebi-a-GCST009541	Heart failure	Heart failure || ||	TRUE	igd	12	111884608	0.009	1.37594e-57		finn-b-AUTOIMMUNE	Autoimmune diseases || id:finn-b-AUTOIMMUNE	TRUE	reported	igd	2	TRUE
rs34536443	C	G	C	G	-0.208	-0.0201	0.0304		FALSE	TRUE	TRUE	ebi-a-GCST009541	19	10463118	0.0213	977323	0.3438	Heart failure || id:ebi-a-GCST009541	Heart failure	Heart failure || ||	TRUE	igd	19	10463118	0.0261	1.61994e-15		finn-b-AUTOIMMUNE	Autoimmune diseases || id:finn-b-AUTOIMMUNE	TRUE	reported	igd	2	FALSE
rs35789143	A	G	A	G	0.0747	0.0233	0.1646		FALSE	FALSE	FALSE	ebi-a-GCST009541	7	128727730	0.0172	977323	0.175	Heart failure || id:ebi-a-GCST009541	Heart failure	Heart failure || ||	TRUE	igd	7	128727730	0.0119	3.93704e-10		finn-b-AUTOIMMUNE	Autoimmune diseases || id:finn-b-AUTOIMMUNE	TRUE	reported	igd	2	TRUE
rs3809822	G	C	G	C	0.0665	0.0069	0.212		FALSE	TRUE	TRUE	ebi-a-GCST009541	17	7234112	0.0094	977323	0.466	Heart failure || id:ebi-a-GCST009541	Heart failure	Heart failure || ||	TRUE	igd	17	7234112	0.0108	8.55205e-10		finn-b-AUTOIMMUNE	Autoimmune diseases || id:finn-b-AUTOIMMUNE	TRUE	reported	igd	2	FALSE
rs3842753	G	T	G	T	0.0771	-0.0101	0.7913		FALSE	FALSE	FALSE	ebi-a-GCST009541	11	2181060	0.009	977323	0.2619	Heart failure || id:ebi-a-GCST009541	Heart failure	Heart failure || ||	TRUE	igd	11	2181060	0.011	2.44681e-12		finn-b-AUTOIMMUNE	Autoimmune diseases || id:finn-b-AUTOIMMUNE	TRUE	reported	igd	2	TRUE
rs4073285	T	C	T	C	-0.0577	0.0024	0.3626		FALSE	FALSE	FALSE	ebi-a-GCST009541	1	2539796	0.0084	977323	0.778001	Heart failure || id:ebi-a-GCST009541	Heart failure	Heart failure || ||	TRUE	igd	1	2539796	0.0092	3.897e-10		finn-b-AUTOIMMUNE	Autoimmune diseases || id:finn-b-AUTOIMMUNE	TRUE	reported	igd	2	TRUE
rs4151670	T	C	T	C	-0.2673	-0.0535	0.03403		FALSE	FALSE	FALSE	ebi-a-GCST009541	6	31915532	0.0259	977323	0.0389502	Heart failure || id:ebi-a-GCST009541	Heart failure	Heart failure || ||	TRUE	igd	6	31915532	0.0249	7.21107e-27		finn-b-AUTOIMMUNE	Autoimmune diseases || id:finn-b-AUTOIMMUNE	TRUE	reported	igd	2	TRUE
rs4853458	G	A	G	A	-0.1117	-0.0037	0.7688		FALSE	FALSE	FALSE	ebi-a-GCST009541	2	191959489	0.0094	977323	0.697	Heart failure || id:ebi-a-GCST009541	Heart failure	Heart failure || ||	TRUE	igd	2	191959489	0.0105	2.00586e-26		finn-b-AUTOIMMUNE	Autoimmune diseases || id:finn-b-AUTOIMMUNE	TRUE	reported	igd	2	TRUE
rs6679677	A	C	A	C	0.3269	0.0267	0.1472		FALSE	FALSE	FALSE	ebi-a-GCST009541	1	114303808	0.0125	977323	0.0324302	Heart failure || id:ebi-a-GCST009541	Heart failure	Heart failure || ||	TRUE	igd	1	114303808	0.0126	3.83707e-149		finn-b-AUTOIMMUNE	Autoimmune diseases || id:finn-b-AUTOIMMUNE	TRUE	reported	igd	2	TRUE
rs6828814	G	C	G	C	-0.0799	-0.0092	0.1249		FALSE	TRUE	TRUE	ebi-a-GCST009541	4	149623571	0.0097	977323	0.3448	Heart failure || id:ebi-a-GCST009541	Heart failure	Heart failure || ||	TRUE	igd	4	149623571	0.0136	3.79796e-09		finn-b-AUTOIMMUNE	Autoimmune diseases || id:finn-b-AUTOIMMUNE	TRUE	reported	igd	2	FALSE
rs7002588	A	C	A	G	0.104	-0.0198	0.06047		TRUE	FALSE	FALSE	ebi-a-GCST009541	8	129624152	0.0179	977323	0.2694	Heart failure || id:ebi-a-GCST009541	Heart failure	Heart failure || ||	TRUE	igd	8	129624152	0.019	4.45502e-08		finn-b-AUTOIMMUNE	Autoimmune diseases || id:finn-b-AUTOIMMUNE	TRUE	reported	igd	2	FALSE
rs71508903	T	C	T	C	0.0699	-0.0022	0.1853		FALSE	FALSE	FALSE	ebi-a-GCST009541	10	63779871	0.0102	977323	0.83	Heart failure || id:ebi-a-GCST009541	Heart failure	Heart failure || ||	TRUE	igd	10	63779871	0.0114	9.56599e-10		finn-b-AUTOIMMUNE	Autoimmune diseases || id:finn-b-AUTOIMMUNE	TRUE	reported	igd	2	TRUE
rs7205474	T	C	T	C	-0.0641	-0.0062	0.1761		FALSE	FALSE	FALSE	ebi-a-GCST009541	16	11043413	0.011	977323	0.5712	Heart failure || id:ebi-a-GCST009541	Heart failure	Heart failure || ||	TRUE	igd	16	11043413	0.0116	3.50897e-08		finn-b-AUTOIMMUNE	Autoimmune diseases || id:finn-b-AUTOIMMUNE	TRUE	reported	igd	2	TRUE
rs73188832	G	A	G	A	-0.1578	0.0208	0.02807		FALSE	FALSE	FALSE	ebi-a-GCST009541	13	46834477	0.0324	977323	0.5206	Heart failure || id:ebi-a-GCST009541	Heart failure	Heart failure || ||	TRUE	igd	13	46834477	0.0275	1.017e-08		finn-b-AUTOIMMUNE	Autoimmune diseases || id:finn-b-AUTOIMMUNE	TRUE	reported	igd	2	TRUE
rs76169968	A	G	A	G	-0.095	0.0161	0.09841		FALSE	FALSE	FALSE	ebi-a-GCST009541	11	117082966	0.0143	977323	0.261	Heart failure || id:ebi-a-GCST009541	Heart failure	Heart failure || ||	TRUE	igd	11	117082966	0.0149	1.992e-10		finn-b-AUTOIMMUNE	Autoimmune diseases || id:finn-b-AUTOIMMUNE	TRUE	reported	igd	2	TRUE
rs7823488	T	C	T	C	0.1192	0.0254	0.04458		FALSE	FALSE	FALSE	ebi-a-GCST009541	8	8336053	0.0215	977323	0.2377	Heart failure || id:ebi-a-GCST009541	Heart failure	Heart failure || ||	TRUE	igd	8	8336053	0.0214	2.618e-08		finn-b-AUTOIMMUNE	Autoimmune diseases || id:finn-b-AUTOIMMUNE	TRUE	reported	igd	2	TRUE
rs7850258	G	A	G	A	0.1278	0.0022	0.6536		FALSE	FALSE	FALSE	ebi-a-GCST009541	9	100549013	0.0083	977323	0.7896	Heart failure || id:ebi-a-GCST009541	Heart failure	Heart failure || ||	TRUE	igd	9	100549013	0.0093	6.49083e-43		finn-b-AUTOIMMUNE	Autoimmune diseases || id:finn-b-AUTOIMMUNE	TRUE	reported	igd	2	TRUE
rs9273363	A	C	A	C	0.3697	0.0113	0.2794		FALSE	FALSE	FALSE	ebi-a-GCST009541	6	32626272	0.0094	977323	0.2256	Heart failure || id:ebi-a-GCST009541	Heart failure	Heart failure || ||	TRUE	igd	6	32626272	0.0105	1e-200		finn-b-AUTOIMMUNE	Autoimmune diseases || id:finn-b-AUTOIMMUNE	TRUE	reported	igd	2	TRUE
rs932036	T	A	T	A	0.0697	-0.0111	0.2827		FALSE	TRUE	TRUE	ebi-a-GCST009541	4	26090862	0.0086	977323	0.2001	Heart failure || id:ebi-a-GCST009541	Heart failure	Heart failure || ||	TRUE	igd	4	26090862	0.0098	1.14393e-12		finn-b-AUTOIMMUNE	Autoimmune diseases || id:finn-b-AUTOIMMUNE	TRUE	reported	igd	2	FALSE
rs9497965	T	C	T	C	0.0555	-0.0062	0.337		FALSE	FALSE	FALSE	ebi-a-GCST009541	6	148521292	0.0079	977323	0.4355	Heart failure || id:ebi-a-GCST009541	Heart failure	Heart failure || ||	TRUE	igd	6	148521292	0.0094	3.23601e-09		finn-b-AUTOIMMUNE	Autoimmune diseases || id:finn-b-AUTOIMMUNE	TRUE	reported	igd	2	TRUE
rs9687206	G	A	G	A	0.0913	-0.0179	0.4672		FALSE	FALSE	FALSE	ebi-a-GCST009541	5	76515824	0.008	977323	0.02476	Heart failure || id:ebi-a-GCST009541	Heart failure	Heart failure || ||	TRUE	igd	5	76515824	0.0089	9.09076e-25		finn-b-AUTOIMMUNE	Autoimmune diseases || id:finn-b-AUTOIMMUNE	TRUE	reported	igd	2	TRUE
rs9863204	G	A	G	A	0.0522	-0.0097	0.3387		FALSE	FALSE	FALSE	ebi-a-GCST009541	3	46050343	0.0083	977323	0.244	Heart failure || id:ebi-a-GCST009541	Heart failure	Heart failure || ||	TRUE	igd	3	46050343	0.0093	2.31302e-08		finn-b-AUTOIMMUNE	Autoimmune diseases || id:finn-b-AUTOIMMUNE	TRUE	reported	igd	2	TRUE

## Sheet: RA to NT-proBNP
RA
NT-proBNP	ebi-a-GCST90012082
	SNP	effect_allele.exposure	other_allele.exposure	effect_allele.outcome	other_allele.outcome	beta.exposure	beta.outcome	eaf.exposure	eaf.outcome	remove	palindromic	ambiguous	id.outcome	chr	pos	se.outcome	samplesize.outcome	pval.outcome	outcome	originalname.outcome	outcome.deprecated	mr_keep.outcome	data_source.outcome	pos.exposure	chr.exposure	samplesize.exposure	pval.exposure	se.exposure	id.exposure	exposure	mr_keep.exposure	pval_origin.exposure	data_source.exposure	reliability.exposure	r2	F	action	mr_keep
1	rs10012656	A	G	A	G	-0.0943107	-0.0183	0.502	0.5622	FALSE	FALSE	FALSE	ebi-a-GCST90012082	4	80940592	0.017	21758	0.2825	N-terminal prohormone brain natriuretic peptide levels || id:ebi-a-GCST90012082	N-terminal prohormone brain natriuretic peptide levels	N-terminal prohormone brain natriuretic peptide levels || ||	TRUE	igd	80940592	4	57284	5.30005e-07	0.0219476	ebi-a-GCST002318	Rheumatoid arthritis || id:ebi-a-GCST002318	TRUE	reported	igd	high	0.00444718	255.881	3	TRUE
2	rs10175798	A	G	A	G	0.0861777	-0.0361	0.6203	0.5934	FALSE	FALSE	FALSE	ebi-a-GCST90012082	2	30449594	0.0161	21758	0.0249402	N-terminal prohormone brain natriuretic peptide levels || id:ebi-a-GCST90012082	N-terminal prohormone brain natriuretic peptide levels	N-terminal prohormone brain natriuretic peptide levels || ||	TRUE	igd	30449594	2	57284	5.39995e-09	0.0138525	ebi-a-GCST002318	Rheumatoid arthritis || id:ebi-a-GCST002318	TRUE	reported	igd	high	0.00349834	201.095	3	TRUE
3	rs1039548	C	T	C	T	-0.0676586	-0.0207	0.7505	0.7355	FALSE	FALSE	FALSE	ebi-a-GCST90012082	14	83734935	0.0182	21758	0.2552	N-terminal prohormone brain natriuretic peptide levels || id:ebi-a-GCST90012082	N-terminal prohormone brain natriuretic peptide levels	N-terminal prohormone brain natriuretic peptide levels || ||	TRUE	igd	83734935	14	57284	9.69996e-06	0.0145092	ebi-a-GCST002318	Rheumatoid arthritis || id:ebi-a-GCST002318	TRUE	reported	igd	high	0.00171434	98.3695	3	TRUE
4	rs1042153	A	G	A	G	-0.356675	0.0048	0.2296	0.2141	FALSE	FALSE	FALSE	ebi-a-GCST90012082	6	33048663	0.025	21758	0.8475	N-terminal prohormone brain natriuretic peptide levels || id:ebi-a-GCST90012082	N-terminal prohormone brain natriuretic peptide levels	N-terminal prohormone brain natriuretic peptide levels || ||	TRUE	igd	33048663	6	57284	2.80027e-86	0.0214103	ebi-a-GCST002318	Rheumatoid arthritis || id:ebi-a-GCST002318	TRUE	reported	igd	high	0.0450053	2699.48	3	TRUE
5	rs10774624	A	G	A	G	-0.0833816	-0.0185	0.5298	0.5408	FALSE	FALSE	FALSE	ebi-a-GCST90012082	12	111833788	0.0157	21758	0.2379	N-terminal prohormone brain natriuretic peptide levels || id:ebi-a-GCST90012082	N-terminal prohormone brain natriuretic peptide levels	N-terminal prohormone brain natriuretic peptide levels || ||	TRUE	igd	111833788	12	57284	2.30001e-07	0.0163716	ebi-a-GCST002318	Rheumatoid arthritis || id:ebi-a-GCST002318	TRUE	reported	igd	high	0.0034639	199.109	3	TRUE
6	rs10798056	G	A	G	A	0.0943107	-0.0031	0.829	0.8058	FALSE	FALSE	FALSE	ebi-a-GCST90012082	1	186711910	0.0212	21758	0.8826	N-terminal prohormone brain natriuretic peptide levels || id:ebi-a-GCST90012082	N-terminal prohormone brain natriuretic peptide levels	N-terminal prohormone brain natriuretic peptide levels || ||	TRUE	igd	186711910	1	57284	1.7e-07	0.0171034	ebi-a-GCST002318	Rheumatoid arthritis || id:ebi-a-GCST002318	TRUE	reported	igd	high	0.00252175	144.816	3	TRUE
7	rs10842364	A	G	A	G	0.0953102	0.0146	0.5666	0.5254	FALSE	FALSE	FALSE	ebi-a-GCST90012082	12	24678572	0.0173	21758	0.3983	N-terminal prohormone brain natriuretic peptide levels || id:ebi-a-GCST90012082	N-terminal prohormone brain natriuretic peptide levels	N-terminal prohormone brain natriuretic peptide levels || ||	TRUE	igd	24678572	12	57284	5.39995e-06	0.0182235	ebi-a-GCST002318	Rheumatoid arthritis || id:ebi-a-GCST002318	TRUE	reported	igd	high	0.00446143	256.705	3	TRUE
8	rs10919605	T	C	T	C	-0.0618754	0.0054	0.4105	0.4195	FALSE	FALSE	FALSE	ebi-a-GCST90012082	1	198898427	0.0156	21758	0.730299	N-terminal prohormone brain natriuretic peptide levels || id:ebi-a-GCST90012082	N-terminal prohormone brain natriuretic peptide levels	N-terminal prohormone brain natriuretic peptide levels || ||	TRUE	igd	198898427	1	57284	9.90011e-06	0.0160287	ebi-a-GCST002318	Rheumatoid arthritis || id:ebi-a-GCST002318	TRUE	reported	igd	high	0.00185295	106.338	3	TRUE
9	rs10958974	T	C	T	C	0.0676586	-0.0087	0.506	0.4906	FALSE	FALSE	FALSE	ebi-a-GCST90012082	9	10249906	0.0163	21758	0.596	N-terminal prohormone brain natriuretic peptide levels || id:ebi-a-GCST90012082	N-terminal prohormone brain natriuretic peptide levels	N-terminal prohormone brain natriuretic peptide levels || ||	TRUE	igd	10249906	9	57284	9.90011e-06	0.0141079	ebi-a-GCST002318	Rheumatoid arthritis || id:ebi-a-GCST002318	TRUE	reported	igd	high	0.00228851	131.391	3	TRUE
10	rs11088320	T	C	T	C	-0.0725707	0.0018	0.2952	0.3012	FALSE	FALSE	FALSE	ebi-a-GCST90012082	21	36815090	0.018	21758	0.9196	N-terminal prohormone brain natriuretic peptide levels || id:ebi-a-GCST90012082	N-terminal prohormone brain natriuretic peptide levels	N-terminal prohormone brain natriuretic peptide levels || ||	TRUE	igd	36815090	21	57284	2.19999e-06	0.0161983	ebi-a-GCST002318	Rheumatoid arthritis || id:ebi-a-GCST002318	TRUE	reported	igd	high	0.00219147	125.807	3	TRUE
11	rs11089637	C	T	C	T	0.0833816	0.0112	0.167	0.202	FALSE	FALSE	FALSE	ebi-a-GCST90012082	22	21979096	0.0189	21758	0.5532	N-terminal prohormone brain natriuretic peptide levels || id:ebi-a-GCST90012082	N-terminal prohormone brain natriuretic peptide levels	N-terminal prohormone brain natriuretic peptide levels || ||	TRUE	igd	21979096	22	57284	1.40001e-06	0.0112137	ebi-a-GCST002318	Rheumatoid arthritis || id:ebi-a-GCST002318	TRUE	reported	igd	high	0.00193434	111.017	3	TRUE
12	rs11102660	G	A	G	A	-0.0953102	0.0169	0.173	0.1901	FALSE	FALSE	FALSE	ebi-a-GCST90012082	1	114150717	0.0197	21758	0.391	N-terminal prohormone brain natriuretic peptide levels || id:ebi-a-GCST90012082	N-terminal prohormone brain natriuretic peptide levels	N-terminal prohormone brain natriuretic peptide levels || ||	TRUE	igd	114150717	1	57284	1.40001e-06	0.0188986	ebi-a-GCST002318	Rheumatoid arthritis || id:ebi-a-GCST002318	TRUE	reported	igd	high	0.00259932	149.282	3	TRUE
13	rs111480654	C	T	C	T	0.430783	-0.1968	0.0139	0.0143	FALSE	FALSE	FALSE	ebi-a-GCST90012082	4	27782743	0.0914	21758	0.0313603	N-terminal prohormone brain natriuretic peptide levels || id:ebi-a-GCST90012082	N-terminal prohormone brain natriuretic peptide levels	N-terminal prohormone brain natriuretic peptide levels || ||	TRUE	igd	27782743	4	57284	4.70002e-07	0.0852317	ebi-a-GCST002318	Rheumatoid arthritis || id:ebi-a-GCST002318	TRUE	reported	igd	high	0.00508725	292.898	3	TRUE
14	rs111585757	C	G	C	G	0.0725707	0.057	0.2972	0.3019	FALSE	TRUE	FALSE	ebi-a-GCST90012082	4	48204639	0.0216	21758	0.00821997	N-terminal prohormone brain natriuretic peptide levels || id:ebi-a-GCST90012082	N-terminal prohormone brain natriuretic peptide levels	N-terminal prohormone brain natriuretic peptide levels || ||	TRUE	igd	48204639	4	57284	3.79997e-06	0.0167295	ebi-a-GCST002318	Rheumatoid arthritis || id:ebi-a-GCST002318	TRUE	reported	igd	high	0.00220005	126.301	3	FALSE
15	rs11217044	C	T	C	T	-0.131028	-0.0095	0.2028	0.2222	FALSE	FALSE	FALSE	ebi-a-GCST90012082	11	118696022	0.0188	21758	0.6123	N-terminal prohormone brain natriuretic peptide levels || id:ebi-a-GCST90012082	N-terminal prohormone brain natriuretic peptide levels	N-terminal prohormone brain natriuretic peptide levels || ||	TRUE	igd	118696022	11	57284	3.59998e-15	0.0182235	ebi-a-GCST002318	Rheumatoid arthritis || id:ebi-a-GCST002318	TRUE	reported	igd	high	0.00555128	319.764	3	TRUE
16	rs1131151	T	C	T	C	0.300105	-0.0591	0.0358	0.045	FALSE	FALSE	FALSE	ebi-a-GCST90012082	6	31239630	0.0484	21758	0.2215	N-terminal prohormone brain natriuretic peptide levels || id:ebi-a-GCST90012082	N-terminal prohormone brain natriuretic peptide levels	N-terminal prohormone brain natriuretic peptide levels || ||	TRUE	igd	31239630	6	57284	1.10002e-23	0.0293724	ebi-a-GCST002318	Rheumatoid arthritis || id:ebi-a-GCST002318	TRUE	reported	igd	high	0.00621765	358.388	3	TRUE
17	rs114491907	T	G	T	G	0.277632	0.0078	0.0149	0.0207	FALSE	FALSE	FALSE	ebi-a-GCST90012082	6	29240595	0.075	21758	0.9175	N-terminal prohormone brain natriuretic peptide levels || id:ebi-a-GCST90012082	N-terminal prohormone brain natriuretic peptide levels	N-terminal prohormone brain natriuretic peptide levels || ||	TRUE	igd	29240595	6	57284	5.89997e-09	0.0479244	ebi-a-GCST002318	Rheumatoid arthritis || id:ebi-a-GCST002318	TRUE	reported	igd	high	0.00226275	129.909	3	TRUE
18	rs11574914	A	G	A	G	0.113329	0.0309	0.3151	0.302	FALSE	FALSE	FALSE	ebi-a-GCST90012082	9	34710338	0.0169	21758	0.0677501	N-terminal prohormone brain natriuretic peptide levels || id:ebi-a-GCST90012082	N-terminal prohormone brain natriuretic peptide levels	N-terminal prohormone brain natriuretic peptide levels || ||	TRUE	igd	34710338	9	57284	2.09991e-13	0.0179037	ebi-a-GCST002318	Rheumatoid arthritis || id:ebi-a-GCST002318	TRUE	reported	igd	high	0.00554355	319.316	3	TRUE
19	rs11678056	C	T	C	T	0.0943107	-0.0343	0.1302	0.1397	FALSE	FALSE	FALSE	ebi-a-GCST90012082	2	62460013	0.0258	21758	0.1833	N-terminal prohormone brain natriuretic peptide levels || id:ebi-a-GCST90012082	N-terminal prohormone brain natriuretic peptide levels	N-terminal prohormone brain natriuretic peptide levels || ||	TRUE	igd	62460013	2	57284	5.49997e-06	0.0229344	ebi-a-GCST002318	Rheumatoid arthritis || id:ebi-a-GCST002318	TRUE	reported	igd	high	0.00201457	115.632	3	TRUE
20	rs117592853	A	T	A	T	0.350657	0.0623	0.0179	0.0132	FALSE	TRUE	FALSE	ebi-a-GCST90012082	13	103668066	0.0821	21758	0.4481	N-terminal prohormone brain natriuretic peptide levels || id:ebi-a-GCST90012082	N-terminal prohormone brain natriuretic peptide levels	N-terminal prohormone brain natriuretic peptide levels || ||	TRUE	igd	103668066	13	57284	4.60002e-06	0.076591	ebi-a-GCST002318	Rheumatoid arthritis || id:ebi-a-GCST002318	TRUE	reported	igd	high	0.00432318	248.716	3	FALSE
21	rs11790690	A	G	A	G	-0.210721	-0.0245	0.0577	0.0587	FALSE	FALSE	FALSE	ebi-a-GCST90012082	9	28111997	0.0397	21758	0.537	N-terminal prohormone brain natriuretic peptide levels || id:ebi-a-GCST90012082	N-terminal prohormone brain natriuretic peptide levels	N-terminal prohormone brain natriuretic peptide levels || ||	TRUE	igd	28111997	9	57284	7.90005e-06	0.0480547	ebi-a-GCST002318	Rheumatoid arthritis || id:ebi-a-GCST002318	TRUE	reported	igd	high	0.00482848	277.927	3	TRUE
22	rs11889341	T	C	T	C	0.131028	-0.0056	0.2286	0.2358	FALSE	FALSE	FALSE	ebi-a-GCST90012082	2	191943742	0.0185	21758	0.762	N-terminal prohormone brain natriuretic peptide levels || id:ebi-a-GCST90012082	N-terminal prohormone brain natriuretic peptide levels	N-terminal prohormone brain natriuretic peptide levels || ||	TRUE	igd	191943742	2	57284	6.70039e-19	0.017595	ebi-a-GCST002318	Rheumatoid arthritis || id:ebi-a-GCST002318	TRUE	reported	igd	high	0.006055	348.955	3	TRUE
23	rs11933540	C	T	C	T	0.139262	0.0011	0.3221	0.3009	FALSE	FALSE	FALSE	ebi-a-GCST90012082	4	26120001	0.0171	21758	0.9478	N-terminal prohormone brain natriuretic peptide levels || id:ebi-a-GCST90012082	N-terminal prohormone brain natriuretic peptide levels	N-terminal prohormone brain natriuretic peptide levels || ||	TRUE	igd	26120001	4	57284	8.80035e-17	0.0179037	ebi-a-GCST002318	Rheumatoid arthritis || id:ebi-a-GCST002318	TRUE	reported	igd	high	0.00846938	489.287	3	TRUE
24	rs12126142	A	G	A	G	-0.0833816	-0.0017	0.3598	0.3692	FALSE	FALSE	FALSE	ebi-a-GCST90012082	1	154425456	0.0161	21758	0.9159	N-terminal prohormone brain natriuretic peptide levels || id:ebi-a-GCST90012082	N-terminal prohormone brain natriuretic peptide levels	N-terminal prohormone brain natriuretic peptide levels || ||	TRUE	igd	154425456	1	57284	3.50002e-09	0.0163716	ebi-a-GCST002318	Rheumatoid arthritis || id:ebi-a-GCST002318	TRUE	reported	igd	high	0.00320293	184.06	3	TRUE
25	rs12137270	T	C	T	C	0.0861777	0.0202	0.2614	0.2207	FALSE	FALSE	FALSE	ebi-a-GCST90012082	1	117264336	0.0189	21758	0.2831	N-terminal prohormone brain natriuretic peptide levels || id:ebi-a-GCST90012082	N-terminal prohormone brain natriuretic peptide levels	N-terminal prohormone brain natriuretic peptide levels || ||	TRUE	igd	117264336	1	57284	6.19998e-07	0.0183877	ebi-a-GCST002318	Rheumatoid arthritis || id:ebi-a-GCST002318	TRUE	reported	igd	high	0.00286771	164.74	3	TRUE
26	rs12466919	T	C	T	C	0.113329	-0.001	0.3618	0.3351	FALSE	FALSE	FALSE	ebi-a-GCST90012082	2	61092858	0.0162	21758	0.9489	N-terminal prohormone brain natriuretic peptide levels || id:ebi-a-GCST90012082	N-terminal prohormone brain natriuretic peptide levels	N-terminal prohormone brain natriuretic peptide levels || ||	TRUE	igd	61092858	2	57284	5.70033e-13	0.0134864	ebi-a-GCST002318	Rheumatoid arthritis || id:ebi-a-GCST002318	TRUE	reported	igd	high	0.00593113	341.774	3	TRUE
27	rs12652317	G	C	G	C	0.0861777	0.0272	0.2137	0.2315	FALSE	TRUE	FALSE	ebi-a-GCST90012082	5	133891073	0.0187	21758	0.1449	N-terminal prohormone brain natriuretic peptide levels || id:ebi-a-GCST90012082	N-terminal prohormone brain natriuretic peptide levels	N-terminal prohormone brain natriuretic peptide levels || ||	TRUE	igd	133891073	5	57284	1.89998e-07	0.0183877	ebi-a-GCST002318	Rheumatoid arthritis || id:ebi-a-GCST002318	TRUE	reported	igd	high	0.00249582	143.323	3	FALSE
28	rs12887885	T	G	T	G	0.076961	0.0078	0.2008	0.2244	FALSE	FALSE	FALSE	ebi-a-GCST90012082	14	35376082	0.0188	21758	0.6782	N-terminal prohormone brain natriuretic peptide levels || id:ebi-a-GCST90012082	N-terminal prohormone brain natriuretic peptide levels	N-terminal prohormone brain natriuretic peptide levels || ||	TRUE	igd	35376082	14	57284	1.5e-06	0.0139791	ebi-a-GCST002318	Rheumatoid arthritis || id:ebi-a-GCST002318	TRUE	reported	igd	high	0.00190104	109.103	3	TRUE
29	rs13052840	C	T	C	T	0.0833816	-0.0064	0.7117	0.7037	FALSE	FALSE	FALSE	ebi-a-GCST90012082	21	45649848	0.0171	21758	0.7069	N-terminal prohormone brain natriuretic peptide levels || id:ebi-a-GCST90012082	N-terminal prohormone brain natriuretic peptide levels	N-terminal prohormone brain natriuretic peptide levels || ||	TRUE	igd	45649848	21	57284	1.7e-07	0.0112137	ebi-a-GCST002318	Rheumatoid arthritis || id:ebi-a-GCST002318	TRUE	reported	igd	high	0.00285307	163.897	3	TRUE
30	rs13097127	T	C	T	C	-0.0725707	0.0033	0.4125	0.4746	FALSE	FALSE	FALSE	ebi-a-GCST90012082	3	192752605	0.0376	21758	0.9307	N-terminal prohormone brain natriuretic peptide levels || id:ebi-a-GCST90012082	N-terminal prohormone brain natriuretic peptide levels	N-terminal prohormone brain natriuretic peptide levels || ||	TRUE	igd	192752605	3	57284	4.49997e-06	0.0161983	ebi-a-GCST002318	Rheumatoid arthritis || id:ebi-a-GCST002318	TRUE	reported	igd	high	0.00255261	146.593	3	TRUE
31	rs13142500	C	T	C	T	0.0943107	0.0037	0.493	0.4517	FALSE	FALSE	FALSE	ebi-a-GCST90012082	4	10727357	0.0208	21758	0.8592	N-terminal prohormone brain natriuretic peptide levels || id:ebi-a-GCST90012082	N-terminal prohormone brain natriuretic peptide levels	N-terminal prohormone brain natriuretic peptide levels || ||	TRUE	igd	10727357	4	57284	5e-09	0.0171034	ebi-a-GCST002318	Rheumatoid arthritis || id:ebi-a-GCST002318	TRUE	reported	igd	high	0.00444638	255.835	3	TRUE
32	rs13330176	A	T	A	T	0.113329	-0.0168	0.2396	0.222	FALSE	TRUE	FALSE	ebi-a-GCST90012082	16	86019087	0.0192	21758	0.3829	N-terminal prohormone brain natriuretic peptide levels || id:ebi-a-GCST90012082	N-terminal prohormone brain natriuretic peptide levels	N-terminal prohormone brain natriuretic peptide levels || ||	TRUE	igd	86019087	16	57284	1.59993e-11	0.0134864	ebi-a-GCST002318	Rheumatoid arthritis || id:ebi-a-GCST002318	TRUE	reported	igd	high	0.00467995	269.337	3	FALSE
33	rs1362076	T	G	T	G	-0.34249	-0.083	0.0119	0.0239	FALSE	FALSE	FALSE	ebi-a-GCST90012082	6	29441169	0.0619	21758	0.1796	N-terminal prohormone brain natriuretic peptide levels || id:ebi-a-GCST90012082	N-terminal prohormone brain natriuretic peptide levels	N-terminal prohormone brain natriuretic peptide levels || ||	TRUE	igd	29441169	6	57284	7.19946e-15	0.0413906	ebi-a-GCST002318	Rheumatoid arthritis || id:ebi-a-GCST002318	TRUE	reported	igd	high	0.0027585	158.45	3	TRUE
34	rs1424813	C	T	C	T	-0.122218	-0.0062	0.8976	0.8897	FALSE	FALSE	FALSE	ebi-a-GCST90012082	3	189225809	0.0327	21758	0.8497	N-terminal prohormone brain natriuretic peptide levels || id:ebi-a-GCST90012082	N-terminal prohormone brain natriuretic peptide levels	N-terminal prohormone brain natriuretic peptide levels || ||	TRUE	igd	189225809	3	57284	7.10003e-06	0.0278362	ebi-a-GCST002318	Rheumatoid arthritis || id:ebi-a-GCST002318	TRUE	reported	igd	high	0.00274589	157.723	3	TRUE
35	rs1516971	C	T	C	T	-0.113329	0.0001	0.1054	0.1326	FALSE	FALSE	FALSE	ebi-a-GCST90012082	8	129542100	0.0234	21758	0.9958	N-terminal prohormone brain natriuretic peptide levels || id:ebi-a-GCST90012082	N-terminal prohormone brain natriuretic peptide levels	N-terminal prohormone brain natriuretic peptide levels || ||	TRUE	igd	129542100	8	57284	1.40001e-06	0.023301	ebi-a-GCST002318	Rheumatoid arthritis || id:ebi-a-GCST002318	TRUE	reported	igd	high	0.00242204	139.076	3	TRUE
36	rs1571878	T	C	T	C	-0.150823	0.0144	0.5785	0.5521	FALSE	FALSE	FALSE	ebi-a-GCST90012082	6	167540842	0.0157	21758	0.3586	N-terminal prohormone brain natriuretic peptide levels || id:ebi-a-GCST90012082	N-terminal prohormone brain natriuretic peptide levels	N-terminal prohormone brain natriuretic peptide levels || ||	TRUE	igd	167540842	6	57284	6.09958e-30	0.0117293	ebi-a-GCST002318	Rheumatoid arthritis || id:ebi-a-GCST002318	TRUE	reported	igd	high	0.0110934	642.583	3	TRUE
37	rs1633360	T	C	T	C	0.0676586	-0.0263	0.6024	0.5584	FALSE	FALSE	FALSE	ebi-a-GCST90012082	12	58108052	0.0156	21758	0.09034	N-terminal prohormone brain natriuretic peptide levels || id:ebi-a-GCST90012082	N-terminal prohormone brain natriuretic peptide levels	N-terminal prohormone brain natriuretic peptide levels || ||	TRUE	igd	58108052	12	57284	1.89998e-07	0.0141079	ebi-a-GCST002318	Rheumatoid arthritis || id:ebi-a-GCST002318	TRUE	reported	igd	high	0.00219284	125.886	3	TRUE
38	rs168962	G	C	G	C	-0.0833816	0.0213	0.2336	0.233	FALSE	TRUE	FALSE	ebi-a-GCST90012082	14	69282711	0.0185	21758	0.2494	N-terminal prohormone brain natriuretic peptide levels || id:ebi-a-GCST90012082	N-terminal prohormone brain natriuretic peptide levels	N-terminal prohormone brain natriuretic peptide levels || ||	TRUE	igd	69282711	14	57284	1.7e-08	0.0163716	ebi-a-GCST002318	Rheumatoid arthritis || id:ebi-a-GCST002318	TRUE	reported	igd	high	0.00248942	142.955	3	FALSE
39	rs1813375	T	G	T	G	0.0582689	0.0124	0.4871	0.4689	FALSE	FALSE	FALSE	ebi-a-GCST90012082	3	28078571	0.0157	21758	0.4299	N-terminal prohormone brain natriuretic peptide levels || id:ebi-a-GCST90012082	N-terminal prohormone brain natriuretic peptide levels	N-terminal prohormone brain natriuretic peptide levels || ||	TRUE	igd	28078571	3	57284	5.49997e-06	0.0142392	ebi-a-GCST002318	Rheumatoid arthritis || id:ebi-a-GCST002318	TRUE	reported	igd	high	0.0016965	97.3442	3	TRUE
40	rs1858036	G	A	G	A	-0.113329	-0.0216	0.339	0.3653	FALSE	FALSE	FALSE	ebi-a-GCST90012082	2	65598241	0.016	21758	0.1758	N-terminal prohormone brain natriuretic peptide levels || id:ebi-a-GCST90012082	N-terminal prohormone brain natriuretic peptide levels	N-terminal prohormone brain natriuretic peptide levels || ||	TRUE	igd	65598241	2	57284	1.20005e-14	0.0138525	ebi-a-GCST002318	Rheumatoid arthritis || id:ebi-a-GCST002318	TRUE	reported	igd	high	0.0057559	331.618	3	TRUE
41	rs187786174	A	G	A	G	-0.116534	0.0287	0.3121	0.3267	FALSE	FALSE	FALSE	ebi-a-GCST90012082	1	2523811	0.0171	21758	0.0927406	N-terminal prohormone brain natriuretic peptide levels || id:ebi-a-GCST90012082	N-terminal prohormone brain natriuretic peptide levels	N-terminal prohormone brain natriuretic peptide levels || ||	TRUE	igd	2523811	1	57284	3.29989e-14	0.0169144	ebi-a-GCST002318	Rheumatoid arthritis || id:ebi-a-GCST002318	TRUE	reported	igd	high	0.00583115	335.979	3	TRUE
42	rs1893592	C	A	C	A	-0.10436	0.021	0.2763	0.2676	FALSE	FALSE	FALSE	ebi-a-GCST90012082	21	43855067	0.0173	21758	0.2238	N-terminal prohormone brain natriuretic peptide levels || id:ebi-a-GCST90012082	N-terminal prohormone brain natriuretic peptide levels	N-terminal prohormone brain natriuretic peptide levels || ||	TRUE	igd	43855067	21	57284	3.69999e-12	0.0139791	ebi-a-GCST002318	Rheumatoid arthritis || id:ebi-a-GCST002318	TRUE	reported	igd	high	0.0043555	250.583	3	TRUE
43	rs1953126	C	T	C	T	-0.0861777	-0.0261	0.6402	0.6529	FALSE	FALSE	FALSE	ebi-a-GCST90012082	9	123640500	0.0163	21758	0.108	N-terminal prohormone brain natriuretic peptide levels || id:ebi-a-GCST90012082	N-terminal prohormone brain natriuretic peptide levels	N-terminal prohormone brain natriuretic peptide levels || ||	TRUE	igd	123640500	9	57284	1e-09	0.0142392	ebi-a-GCST002318	Rheumatoid arthritis || id:ebi-a-GCST002318	TRUE	reported	igd	high	0.00342134	196.654	3	TRUE
44	rs1954404	T	C	T	C	-0.0725707	0.0016	0.4712	0.493	FALSE	FALSE	FALSE	ebi-a-GCST90012082	10	111502338	0.0175	21758	0.9268	N-terminal prohormone brain natriuretic peptide levels || id:ebi-a-GCST90012082	N-terminal prohormone brain natriuretic peptide levels	N-terminal prohormone brain natriuretic peptide levels || ||	TRUE	igd	111502338	10	57284	9.59997e-06	0.0161983	ebi-a-GCST002318	Rheumatoid arthritis || id:ebi-a-GCST002318	TRUE	reported	igd	high	0.00262452	150.733	3	TRUE
45	rs2105325	C	A	C	A	0.105361	0.0272	0.7545	0.7673	FALSE	FALSE	FALSE	ebi-a-GCST90012082	1	173349725	0.0185	21758	0.1401	N-terminal prohormone brain natriuretic peptide levels || id:ebi-a-GCST90012082	N-terminal prohormone brain natriuretic peptide levels	N-terminal prohormone brain natriuretic peptide levels || ||	TRUE	igd	173349725	1	57284	3.09999e-10	0.0172967	ebi-a-GCST002318	Rheumatoid arthritis || id:ebi-a-GCST002318	TRUE	reported	igd	high	0.00411245	236.542	3	TRUE
46	rs212389	A	G	A	G	0.0953102	0.0248	0.6262	0.6609	FALSE	FALSE	FALSE	ebi-a-GCST90012082	6	159489791	0.0165	21758	0.1316	N-terminal prohormone brain natriuretic peptide levels || id:ebi-a-GCST90012082	N-terminal prohormone brain natriuretic peptide levels	N-terminal prohormone brain natriuretic peptide levels || ||	TRUE	igd	159489791	6	57284	3.29997e-10	0.0182235	ebi-a-GCST002318	Rheumatoid arthritis || id:ebi-a-GCST002318	TRUE	reported	igd	high	0.00425266	244.642	3	TRUE
47	rs2201584	A	G	A	G	-0.0833816	-0.0027	0.1581	0.1667	FALSE	FALSE	FALSE	ebi-a-GCST90012082	1	67787715	0.0211	21758	0.8965	N-terminal prohormone brain natriuretic peptide levels || id:ebi-a-GCST90012082	N-terminal prohormone brain natriuretic peptide levels	N-terminal prohormone brain natriuretic peptide levels || ||	TRUE	igd	67787715	1	57284	6.1e-07	0.0163716	ebi-a-GCST002318	Rheumatoid arthritis || id:ebi-a-GCST002318	TRUE	reported	igd	high	0.00185081	106.215	3	TRUE
48	rs2233424	T	C	T	C	0.231112	-0.0293	0.0497	0.0508	FALSE	FALSE	FALSE	ebi-a-GCST90012082	6	44233921	0.0465	21758	0.528901	N-terminal prohormone brain natriuretic peptide levels || id:ebi-a-GCST90012082	N-terminal prohormone brain natriuretic peptide levels	N-terminal prohormone brain natriuretic peptide levels || ||	TRUE	igd	44233921	6	57284	7.59976e-19	0.0275853	ebi-a-GCST002318	Rheumatoid arthritis || id:ebi-a-GCST002318	TRUE	reported	igd	high	0.00504536	290.474	3	TRUE
49	rs2235924	A	G	A	G	-0.0943107	0.0279	0.3131	0.3344	FALSE	FALSE	FALSE	ebi-a-GCST90012082	1	17415655	0.0172	21758	0.1037	N-terminal prohormone brain natriuretic peptide levels || id:ebi-a-GCST90012082	N-terminal prohormone brain natriuretic peptide levels	N-terminal prohormone brain natriuretic peptide levels || ||	TRUE	igd	17415655	1	57284	3.59998e-09	0.0165486	ebi-a-GCST002318	Rheumatoid arthritis || id:ebi-a-GCST002318	TRUE	reported	igd	high	0.00382586	219.994	3	TRUE
50	rs2301888	A	G	A	G	-0.127833	-0.0057	0.3608	0.3694	FALSE	FALSE	FALSE	ebi-a-GCST90012082	1	17672730	0.0158	21758	0.719	N-terminal prohormone brain natriuretic peptide levels || id:ebi-a-GCST90012082	N-terminal prohormone brain natriuretic peptide levels	N-terminal prohormone brain natriuretic peptide levels || ||	TRUE	igd	17672730	1	57284	2.19989e-18	0.0171034	ebi-a-GCST002318	Rheumatoid arthritis || id:ebi-a-GCST002318	TRUE	reported	igd	high	0.00753736	435.034	3	TRUE
51	rs2317230	T	G	T	G	0.076961	0.0093	0.4622	0.4189	FALSE	FALSE	FALSE	ebi-a-GCST90012082	1	157674997	0.0163	21758	0.569799	N-terminal prohormone brain natriuretic peptide levels || id:ebi-a-GCST90012082	N-terminal prohormone brain natriuretic peptide levels	N-terminal prohormone brain natriuretic peptide levels || ||	TRUE	igd	157674997	1	57284	2.1e-08	0.0139791	ebi-a-GCST002318	Rheumatoid arthritis || id:ebi-a-GCST002318	TRUE	reported	igd	high	0.00294457	169.169	3	TRUE
52	rs2421206	G	T	G	T	-0.0861777	0.0012	0.339	0.3633	FALSE	FALSE	FALSE	ebi-a-GCST90012082	19	11262477	0.0172	21758	0.9445	N-terminal prohormone brain natriuretic peptide levels || id:ebi-a-GCST90012082	N-terminal prohormone brain natriuretic peptide levels	N-terminal prohormone brain natriuretic peptide levels || ||	TRUE	igd	11262477	19	57284	1e-06	0.0190753	ebi-a-GCST002318	Rheumatoid arthritis || id:ebi-a-GCST002318	TRUE	reported	igd	high	0.00332829	191.288	3	TRUE
53	rs2422408	C	T	C	T	-0.076961	-0.0273	0.6074	0.6228	FALSE	FALSE	FALSE	ebi-a-GCST90012082	3	171677350	0.0211	21758	0.196	N-terminal prohormone brain natriuretic peptide levels || id:ebi-a-GCST90012082	N-terminal prohormone brain natriuretic peptide levels	N-terminal prohormone brain natriuretic peptide levels || ||	TRUE	igd	171677350	3	57284	5.30005e-07	0.0143729	ebi-a-GCST002318	Rheumatoid arthritis || id:ebi-a-GCST002318	TRUE	reported	igd	high	0.00282486	162.272	3	TRUE
54	rs2476601	G	A	G	A	-0.593327	-0.0097	0.9056	0.9015	FALSE	FALSE	FALSE	ebi-a-GCST90012082	1	114377568	0.0261	21758	0.711101	N-terminal prohormone brain natriuretic peptide levels || id:ebi-a-GCST90012082	N-terminal prohormone brain natriuretic peptide levels	N-terminal prohormone brain natriuretic peptide levels || ||	TRUE	igd	114377568	1	57284	1e-149	0.0201233	ebi-a-GCST002318	Rheumatoid arthritis || id:ebi-a-GCST002318	TRUE	reported	igd	high	0.0601903	3668.64	3	TRUE
55	rs2504235	G	A	G	A	0.0833816	0.0146	0.5944	0.6312	FALSE	FALSE	FALSE	ebi-a-GCST90012082	13	28612886	0.0207	21758	0.4823	N-terminal prohormone brain natriuretic peptide levels || id:ebi-a-GCST90012082	N-terminal prohormone brain natriuretic peptide levels	N-terminal prohormone brain natriuretic peptide levels || ||	TRUE	igd	28612886	13	57284	1.09999e-06	0.0169144	ebi-a-GCST002318	Rheumatoid arthritis || id:ebi-a-GCST002318	TRUE	reported	igd	high	0.00335233	192.674	3	TRUE
56	rs2510066	T	C	T	C	-0.0618754	0.0071	0.3718	0.3646	FALSE	FALSE	FALSE	ebi-a-GCST90012082	11	64052447	0.0165	21758	0.6655	N-terminal prohormone brain natriuretic peptide levels || id:ebi-a-GCST90012082	N-terminal prohormone brain natriuretic peptide levels	N-terminal prohormone brain natriuretic peptide levels || ||	TRUE	igd	64052447	11	57284	8.09991e-06	0.0107415	ebi-a-GCST002318	Rheumatoid arthritis || id:ebi-a-GCST002318	TRUE	reported	igd	high	0.00178844	102.629	3	TRUE
57	rs2561477	A	G	A	G	-0.0833816	0.0306	0.3022	0.2969	FALSE	FALSE	FALSE	ebi-a-GCST90012082	5	102608924	0.017	21758	0.0723103	N-terminal prohormone brain natriuretic peptide levels || id:ebi-a-GCST90012082	N-terminal prohormone brain natriuretic peptide levels	N-terminal prohormone brain natriuretic peptide levels || ||	TRUE	igd	102608924	5	57284	1.89998e-09	0.0109726	ebi-a-GCST002318	Rheumatoid arthritis || id:ebi-a-GCST002318	TRUE	reported	igd	high	0.00293222	168.457	3	TRUE
58	rs25983	G	C	G	C	-0.0943107	0.0018	0.8002	0.787	FALSE	TRUE	FALSE	ebi-a-GCST90012082	5	14726958	0.0229	21758	0.9384	N-terminal prohormone brain natriuretic peptide levels || id:ebi-a-GCST90012082	N-terminal prohormone brain natriuretic peptide levels	N-terminal prohormone brain natriuretic peptide levels || ||	TRUE	igd	14726958	5	57284	2.1e-06	0.0219476	ebi-a-GCST002318	Rheumatoid arthritis || id:ebi-a-GCST002318	TRUE	reported	igd	high	0.00284411	163.381	3	FALSE
59	rs2671692	A	G	A	G	0.076961	0.0244	0.6044	0.6069	FALSE	FALSE	FALSE	ebi-a-GCST90012082	10	50097819	0.0161	21758	0.1286	N-terminal prohormone brain natriuretic peptide levels || id:ebi-a-GCST90012082	N-terminal prohormone brain natriuretic peptide levels	N-terminal prohormone brain natriuretic peptide levels || ||	TRUE	igd	50097819	10	57284	8.79995e-08	0.0139791	ebi-a-GCST002318	Rheumatoid arthritis || id:ebi-a-GCST002318	TRUE	reported	igd	high	0.00283238	162.705	3	TRUE
60	rs2736337	C	T	C	T	0.105361	-0.0474	0.2445	0.2442	FALSE	FALSE	FALSE	ebi-a-GCST90012082	8	11341880	0.0236	21758	0.0447404	N-terminal prohormone brain natriuretic peptide levels || id:ebi-a-GCST90012082	N-terminal prohormone brain natriuretic peptide levels	N-terminal prohormone brain natriuretic peptide levels || ||	TRUE	igd	11341880	8	57284	4.79954e-12	0.0114657	ebi-a-GCST002318	Rheumatoid arthritis || id:ebi-a-GCST002318	TRUE	reported	igd	high	0.00410113	235.888	3	TRUE
61	rs28411352	T	C	T	C	0.113329	-0.0237	0.2505	0.2381	FALSE	FALSE	FALSE	ebi-a-GCST90012082	1	38278579	0.0191	21758	0.2147	N-terminal prohormone brain natriuretic peptide levels || id:ebi-a-GCST90012082	N-terminal prohormone brain natriuretic peptide levels	N-terminal prohormone brain natriuretic peptide levels || ||	TRUE	igd	38278579	1	57284	3.59998e-12	0.0134864	ebi-a-GCST002318	Rheumatoid arthritis || id:ebi-a-GCST002318	TRUE	reported	igd	high	0.00482271	277.593	3	TRUE
62	rs2844456	C	T	C	T	0.891598	-0.1202	0.0398	0.03	FALSE	FALSE	FALSE	ebi-a-GCST90012082	6	31864674	0.0602	21758	0.0459399	N-terminal prohormone brain natriuretic peptide levels || id:ebi-a-GCST90012082	N-terminal prohormone brain natriuretic peptide levels	N-terminal prohormone brain natriuretic peptide levels || ||	TRUE	igd	31864674	6	57284	1e-200	0.0387683	ebi-a-GCST002318	Rheumatoid arthritis || id:ebi-a-GCST002318	TRUE	reported	igd	high	0.0607593	3705.56	3	TRUE
63	rs3087243	A	G	A	G	-0.139262	0.0086	0.4702	0.4209	FALSE	FALSE	FALSE	ebi-a-GCST90012082	2	204738919	0.0156	21758	0.583201	N-terminal prohormone brain natriuretic peptide levels || id:ebi-a-GCST90012082	N-terminal prohormone brain natriuretic peptide levels	N-terminal prohormone brain natriuretic peptide levels || ||	TRUE	igd	204738919	2	57284	1.69981e-22	0.0172967	ebi-a-GCST002318	Rheumatoid arthritis || id:ebi-a-GCST002318	TRUE	reported	igd	high	0.00966251	558.888	3	TRUE
64	rs34130487	T	C	T	C	-0.0725707	0.0222	0.2813	0.2766	FALSE	FALSE	FALSE	ebi-a-GCST90012082	7	99759205	0.0227	21758	0.3283	N-terminal prohormone brain natriuretic peptide levels || id:ebi-a-GCST90012082	N-terminal prohormone brain natriuretic peptide levels	N-terminal prohormone brain natriuretic peptide levels || ||	TRUE	igd	99759205	7	57284	8.99995e-06	0.0161983	ebi-a-GCST002318	Rheumatoid arthritis || id:ebi-a-GCST002318	TRUE	reported	igd	high	0.00212946	122.24	3	TRUE
65	rs35086414	C	A	C	A	-0.0861777	0.0229	0.1978	0.1898	FALSE	FALSE	FALSE	ebi-a-GCST90012082	1	197800965	0.0199	21758	0.249	N-terminal prohormone brain natriuretic peptide levels || id:ebi-a-GCST90012082	N-terminal prohormone brain natriuretic peptide levels	N-terminal prohormone brain natriuretic peptide levels || ||	TRUE	igd	197800965	1	57284	4.49997e-06	0.0190753	ebi-a-GCST002318	Rheumatoid arthritis || id:ebi-a-GCST002318	TRUE	reported	igd	high	0.00235683	135.323	3	TRUE
66	rs3778753	G	A	G	A	0.105361	0.0174	0.4751	0.4523	FALSE	FALSE	FALSE	ebi-a-GCST90012082	7	128580042	0.0205	21758	0.3956	N-terminal prohormone brain natriuretic peptide levels || id:ebi-a-GCST90012082	N-terminal prohormone brain natriuretic peptide levels	N-terminal prohormone brain natriuretic peptide levels || ||	TRUE	igd	128580042	7	57284	1.10002e-14	0.0172967	ebi-a-GCST002318	Rheumatoid arthritis || id:ebi-a-GCST002318	TRUE	reported	igd	high	0.0055367	318.919	3	TRUE
67	rs3784099	A	G	A	G	-0.0943107	0.0051	0.3439	0.2912	FALSE	FALSE	FALSE	ebi-a-GCST90012082	14	68749927	0.0173	21758	0.769699	N-terminal prohormone brain natriuretic peptide levels || id:ebi-a-GCST90012082	N-terminal prohormone brain natriuretic peptide levels	N-terminal prohormone brain natriuretic peptide levels || ||	TRUE	igd	68749927	14	57284	7.10003e-10	0.0165486	ebi-a-GCST002318	Rheumatoid arthritis || id:ebi-a-GCST002318	TRUE	reported	igd	high	0.00401379	230.844	3	TRUE
68	rs3806624	G	A	G	A	0.0833816	0.009	0.4672	0.497	FALSE	FALSE	FALSE	ebi-a-GCST90012082	3	27764623	0.0153	21758	0.5575	N-terminal prohormone brain natriuretic peptide levels || id:ebi-a-GCST90012082	N-terminal prohormone brain natriuretic peptide levels	N-terminal prohormone brain natriuretic peptide levels || ||	TRUE	igd	27764623	3	57284	1.89998e-08	0.0112137	ebi-a-GCST002318	Rheumatoid arthritis || id:ebi-a-GCST002318	TRUE	reported	igd	high	0.00346129	198.958	3	TRUE
69	rs3824660	T	C	T	C	-0.0725707	-0.0126	0.6044	0.5953	FALSE	FALSE	FALSE	ebi-a-GCST90012082	10	8104722	0.016	21758	0.4312	N-terminal prohormone brain natriuretic peptide levels || id:ebi-a-GCST90012082	N-terminal prohormone brain natriuretic peptide levels	N-terminal prohormone brain natriuretic peptide levels || ||	TRUE	igd	8104722	10	57284	5.39995e-08	0.0108558	ebi-a-GCST002318	Rheumatoid arthritis || id:ebi-a-GCST002318	TRUE	reported	igd	high	0.00251845	144.626	3	TRUE
70	rs4094864	A	G	A	G	-0.0618754	0.0195	0.4901	0.4851	FALSE	FALSE	FALSE	ebi-a-GCST90012082	18	67545498	0.0155	21758	0.2075	N-terminal prohormone brain natriuretic peptide levels || id:ebi-a-GCST90012082	N-terminal prohormone brain natriuretic peptide levels	N-terminal prohormone brain natriuretic peptide levels || ||	TRUE	igd	67545498	18	57284	1.89998e-06	0.0107415	ebi-a-GCST002318	Rheumatoid arthritis || id:ebi-a-GCST002318	TRUE	reported	igd	high	0.00191353	109.821	3	TRUE
71	rs41264261	T	C	T	C	-0.328504	0.017	0.0288	0.0341	FALSE	FALSE	FALSE	ebi-a-GCST90012082	1	203743798	0.0574	21758	0.7669	N-terminal prohormone brain natriuretic peptide levels || id:ebi-a-GCST90012082	N-terminal prohormone brain natriuretic peptide levels	N-terminal prohormone brain natriuretic peptide levels || ||	TRUE	igd	203743798	1	57284	5.80003e-06	0.072538	ebi-a-GCST002318	Rheumatoid arthritis || id:ebi-a-GCST002318	TRUE	reported	igd	high	0.00603688	347.905	3	TRUE
72	rs4239702	C	T	C	T	0.116534	0.0443	0.7127	0.7087	FALSE	FALSE	FALSE	ebi-a-GCST90012082	20	44749251	0.0171	21758	0.00960904	N-terminal prohormone brain natriuretic peptide levels || id:ebi-a-GCST90012082	N-terminal prohormone brain natriuretic peptide levels	N-terminal prohormone brain natriuretic peptide levels || ||	TRUE	igd	44749251	20	57284	8.99912e-15	0.011596	ebi-a-GCST002318	Rheumatoid arthritis || id:ebi-a-GCST002318	TRUE	reported	igd	high	0.00556132	320.345	3	TRUE
73	rs4272	G	A	G	A	0.0943107	-0.0458	0.2237	0.208	FALSE	FALSE	FALSE	ebi-a-GCST90012082	7	92236829	0.0192	21758	0.01714	N-terminal prohormone brain natriuretic peptide levels || id:ebi-a-GCST90012082	N-terminal prohormone brain natriuretic peptide levels	N-terminal prohormone brain natriuretic peptide levels || ||	TRUE	igd	92236829	7	57284	1.89998e-07	0.0171034	ebi-a-GCST002318	Rheumatoid arthritis || id:ebi-a-GCST002318	TRUE	reported	igd	high	0.00308921	177.505	3	TRUE
74	rs4409785	C	T	C	T	0.105361	-0.0177	0.1899	0.1777	FALSE	FALSE	FALSE	ebi-a-GCST90012082	11	95311422	0.0203	21758	0.3835	N-terminal prohormone brain natriuretic peptide levels || id:ebi-a-GCST90012082	N-terminal prohormone brain natriuretic peptide levels	N-terminal prohormone brain natriuretic peptide levels || ||	TRUE	igd	95311422	11	57284	2.99999e-08	0.0172967	ebi-a-GCST002318	Rheumatoid arthritis || id:ebi-a-GCST002318	TRUE	reported	igd	high	0.00341549	196.317	3	TRUE
75	rs4616297	A	G	A	G	0.0861777	-0.0078	0.2783	0.261	FALSE	FALSE	FALSE	ebi-a-GCST90012082	16	30730679	0.0177	21758	0.661301	N-terminal prohormone brain natriuretic peptide levels || id:ebi-a-GCST90012082	N-terminal prohormone brain natriuretic peptide levels	N-terminal prohormone brain natriuretic peptide levels || ||	TRUE	igd	30730679	16	57284	2.99999e-07	0.0138525	ebi-a-GCST002318	Rheumatoid arthritis || id:ebi-a-GCST002318	TRUE	reported	igd	high	0.00298325	171.398	3	TRUE
76	rs4780401	T	G	T	G	0.0676586	-0.0429	0.5934	0.593	FALSE	FALSE	FALSE	ebi-a-GCST90012082	16	11839326	0.0174	21758	0.01356	N-terminal prohormone brain natriuretic peptide levels || id:ebi-a-GCST90012082	N-terminal prohormone brain natriuretic peptide levels	N-terminal prohormone brain natriuretic peptide levels || ||	TRUE	igd	11839326	16	57284	5.49997e-07	0.0141079	ebi-a-GCST002318	Rheumatoid arthritis || id:ebi-a-GCST002318	TRUE	reported	igd	high	0.00220898	126.815	3	TRUE
77	rs4938534	A	G	A	G	0.076961	-0.0354	0.6402	0.6224	FALSE	FALSE	FALSE	ebi-a-GCST90012082	11	111275133	0.0168	21758	0.0352704	N-terminal prohormone brain natriuretic peptide levels || id:ebi-a-GCST90012082	N-terminal prohormone brain natriuretic peptide levels	N-terminal prohormone brain natriuretic peptide levels || ||	TRUE	igd	111275133	11	57284	1.29999e-06	0.0185549	ebi-a-GCST002318	Rheumatoid arthritis || id:ebi-a-GCST002318	TRUE	reported	igd	high	0.00272865	156.73	3	TRUE
78	rs5019428	A	G	A	G	0.0861777	0.0072	0.5229	0.5421	FALSE	FALSE	FALSE	ebi-a-GCST90012082	3	17046866	0.0157	21758	0.6476	N-terminal prohormone brain natriuretic peptide levels || id:ebi-a-GCST90012082	N-terminal prohormone brain natriuretic peptide levels	N-terminal prohormone brain natriuretic peptide levels || ||	TRUE	igd	17046866	3	57284	7.19996e-10	0.0138525	ebi-a-GCST002318	Rheumatoid arthritis || id:ebi-a-GCST002318	TRUE	reported	igd	high	0.00370551	213.048	3	TRUE
79	rs56262258	C	A	C	A	0.0943107	-0.0119	0.1809	0.1625	FALSE	FALSE	FALSE	ebi-a-GCST90012082	2	204600731	0.0213	21758	0.5768	N-terminal prohormone brain natriuretic peptide levels || id:ebi-a-GCST90012082	N-terminal prohormone brain natriuretic peptide levels	N-terminal prohormone brain natriuretic peptide levels || ||	TRUE	igd	204600731	2	57284	8.40001e-07	0.0171034	ebi-a-GCST002318	Rheumatoid arthritis || id:ebi-a-GCST002318	TRUE	reported	igd	high	0.00263589	151.388	3	TRUE
80	rs59716545	G	T	G	T	0.0943107	0.0035	0.4702	0.4386	FALSE	FALSE	FALSE	ebi-a-GCST90012082	17	38031857	0.0157	21758	0.8231	N-terminal prohormone brain natriuretic peptide levels || id:ebi-a-GCST90012082	N-terminal prohormone brain natriuretic peptide levels	N-terminal prohormone brain natriuretic peptide levels || ||	TRUE	igd	38031857	17	57284	1.20005e-12	0.0171034	ebi-a-GCST002318	Rheumatoid arthritis || id:ebi-a-GCST002318	TRUE	reported	igd	high	0.00443146	254.973	3	TRUE
81	rs60726493	T	C	T	C	0.076961	0.0163	0.329	0.3136	FALSE	FALSE	FALSE	ebi-a-GCST90012082	15	91005213	0.0219	21758	0.4568	N-terminal prohormone brain natriuretic peptide levels || id:ebi-a-GCST90012082	N-terminal prohormone brain natriuretic peptide levels	N-terminal prohormone brain natriuretic peptide levels || ||	TRUE	igd	91005213	15	57284	3.89996e-06	0.0185549	ebi-a-GCST002318	Rheumatoid arthritis || id:ebi-a-GCST002318	TRUE	reported	igd	high	0.00261511	150.191	3	TRUE
82	rs62321692	C	A	C	A	0.127833	-0.0333	0.0835	0.0706	FALSE	FALSE	FALSE	ebi-a-GCST90012082	4	123261530	0.0304	21758	0.2729	N-terminal prohormone brain natriuretic peptide levels || id:ebi-a-GCST90012082	N-terminal prohormone brain natriuretic peptide levels	N-terminal prohormone brain natriuretic peptide levels || ||	TRUE	igd	123261530	4	57284	3.2e-06	0.029845	ebi-a-GCST002318	Rheumatoid arthritis || id:ebi-a-GCST002318	TRUE	reported	igd	high	0.00250112	143.629	3	TRUE
83	rs62442789	A	C	A	C	-0.0943107	0.0001	0.171	0.1905	FALSE	FALSE	FALSE	ebi-a-GCST90012082	6	149823896	0.0351	21758	0.997	N-terminal prohormone brain natriuretic peptide levels || id:ebi-a-GCST90012082	N-terminal prohormone brain natriuretic peptide levels	N-terminal prohormone brain natriuretic peptide levels || ||	TRUE	igd	149823896	6	57284	1e-06	0.0165486	ebi-a-GCST002318	Rheumatoid arthritis || id:ebi-a-GCST002318	TRUE	reported	igd	high	0.00252175	144.816	3	TRUE
84	rs6442323	G	A	G	A	-0.076961	-0.0027	0.4861	0.5295	FALSE	FALSE	FALSE	ebi-a-GCST90012082	3	12722870	0.0154	21758	0.8594	N-terminal prohormone brain natriuretic peptide levels || id:ebi-a-GCST90012082	N-terminal prohormone brain natriuretic peptide levels	N-terminal prohormone brain natriuretic peptide levels || ||	TRUE	igd	12722870	3	57284	5.30005e-06	0.0143729	ebi-a-GCST002318	Rheumatoid arthritis || id:ebi-a-GCST002318	TRUE	reported	igd	high	0.00295921	170.013	3	TRUE
85	rs6479800	C	G	C	G	0.105361	0.0165	0.2256	0.2323	FALSE	TRUE	FALSE	ebi-a-GCST90012082	10	64036881	0.0218	21758	0.450199	N-terminal prohormone brain natriuretic peptide levels || id:ebi-a-GCST90012082	N-terminal prohormone brain natriuretic peptide levels	N-terminal prohormone brain natriuretic peptide levels || ||	TRUE	igd	64036881	10	57284	3.59998e-07	0.0172967	ebi-a-GCST002318	Rheumatoid arthritis || id:ebi-a-GCST002318	TRUE	reported	igd	high	0.00387877	223.049	3	FALSE
86	rs6561043	A	G	A	G	-0.0725707	-0.0008	0.7654	0.7628	FALSE	FALSE	FALSE	ebi-a-GCST90012082	13	42997574	0.0183	21758	0.9632	N-terminal prohormone brain natriuretic peptide levels || id:ebi-a-GCST90012082	N-terminal prohormone brain natriuretic peptide levels	N-terminal prohormone brain natriuretic peptide levels || ||	TRUE	igd	42997574	13	57284	5.19996e-06	0.0161983	ebi-a-GCST002318	Rheumatoid arthritis || id:ebi-a-GCST002318	TRUE	reported	igd	high	0.00189134	108.545	3	TRUE
87	rs6712515	C	T	C	T	-0.10436	-0.0077	0.5408	0.5351	FALSE	FALSE	FALSE	ebi-a-GCST90012082	2	100806514	0.0157	21758	0.6254	N-terminal prohormone brain natriuretic peptide levels || id:ebi-a-GCST90012082	N-terminal prohormone brain natriuretic peptide levels	N-terminal prohormone brain natriuretic peptide levels || ||	TRUE	igd	100806514	2	57284	6.70039e-15	0.0139791	ebi-a-GCST002318	Rheumatoid arthritis || id:ebi-a-GCST002318	TRUE	reported	igd	high	0.00540925	311.538	3	TRUE
88	rs67250450	C	T	C	T	-0.0861777	-0.0232	0.2256	0.2175	FALSE	FALSE	FALSE	ebi-a-GCST90012082	7	28174986	0.0249	21758	0.3505	N-terminal prohormone brain natriuretic peptide levels || id:ebi-a-GCST90012082	N-terminal prohormone brain natriuretic peptide levels	N-terminal prohormone brain natriuretic peptide levels || ||	TRUE	igd	28174986	7	57284	2.80001e-06	0.0190753	ebi-a-GCST002318	Rheumatoid arthritis || id:ebi-a-GCST002318	TRUE	reported	igd	high	0.00259492	149.029	3	TRUE
89	rs6732565	G	A	G	A	-0.076961	0.0025	0.3757	0.3807	FALSE	FALSE	FALSE	ebi-a-GCST90012082	2	111607832	0.0162	21758	0.8773	N-terminal prohormone brain natriuretic peptide levels || id:ebi-a-GCST90012082	N-terminal prohormone brain natriuretic peptide levels	N-terminal prohormone brain natriuretic peptide levels || ||	TRUE	igd	111607832	2	57284	2.80001e-06	0.0192553	ebi-a-GCST002318	Rheumatoid arthritis || id:ebi-a-GCST002318	TRUE	reported	igd	high	0.00277847	159.6	3	TRUE
90	rs678347	A	G	A	G	-0.0725707	-0.0147	0.7525	0.7528	FALSE	FALSE	FALSE	ebi-a-GCST90012082	8	102463602	0.0234	21758	0.5298	N-terminal prohormone brain natriuretic peptide levels || id:ebi-a-GCST90012082	N-terminal prohormone brain natriuretic peptide levels	N-terminal prohormone brain natriuretic peptide levels || ||	TRUE	igd	102463602	8	57284	6.19998e-07	0.0161983	ebi-a-GCST002318	Rheumatoid arthritis || id:ebi-a-GCST002318	TRUE	reported	igd	high	0.00196171	112.591	3	TRUE
91	rs6879067	A	T	A	T	0.076961	-0.0135	0.172	0.205	FALSE	TRUE	FALSE	ebi-a-GCST90012082	5	159939795	0.0191	21758	0.4819	N-terminal prohormone brain natriuretic peptide levels || id:ebi-a-GCST90012082	N-terminal prohormone brain natriuretic peptide levels	N-terminal prohormone brain natriuretic peptide levels || ||	TRUE	igd	159939795	5	57284	3.59998e-06	0.0139791	ebi-a-GCST002318	Rheumatoid arthritis || id:ebi-a-GCST002318	TRUE	reported	igd	high	0.00168706	96.8014	3	FALSE
92	rs6930468	G	A	G	A	0.0943107	0.0035	0.6501	0.6343	FALSE	FALSE	FALSE	ebi-a-GCST90012082	6	426268	0.016	21758	0.8263	N-terminal prohormone brain natriuretic peptide levels || id:ebi-a-GCST90012082	N-terminal prohormone brain natriuretic peptide levels	N-terminal prohormone brain natriuretic peptide levels || ||	TRUE	igd	426268	6	57284	5.50047e-11	0.0113383	ebi-a-GCST002318	Rheumatoid arthritis || id:ebi-a-GCST002318	TRUE	reported	igd	high	0.00404647	232.731	3	TRUE
93	rs6986109	T	G	T	G	-0.0833816	-0.018	0.7008	0.6986	FALSE	FALSE	FALSE	ebi-a-GCST90012082	8	81286298	0.0198	21758	0.3623	N-terminal prohormone brain natriuretic peptide levels || id:ebi-a-GCST90012082	N-terminal prohormone brain natriuretic peptide levels	N-terminal prohormone brain natriuretic peptide levels || ||	TRUE	igd	81286298	8	57284	1.5e-07	0.0163716	ebi-a-GCST002318	Rheumatoid arthritis || id:ebi-a-GCST002318	TRUE	reported	igd	high	0.00291559	167.499	3	TRUE
94	rs7005648	A	T	A	T	-0.0725707	-0.0394	0.8569	0.8303	FALSE	TRUE	FALSE	ebi-a-GCST90012082	8	18278208	0.0205	21758	0.0543701	N-terminal prohormone brain natriuretic peptide levels || id:ebi-a-GCST90012082	N-terminal prohormone brain natriuretic peptide levels	N-terminal prohormone brain natriuretic peptide levels || ||	TRUE	igd	18278208	8	57284	7.00003e-06	0.0161983	ebi-a-GCST002318	Rheumatoid arthritis || id:ebi-a-GCST002318	TRUE	reported	igd	high	0.00129158	74.0802	3	FALSE
95	rs706778	T	C	T	C	0.0861777	-0.0005	0.4135	0.4432	FALSE	FALSE	FALSE	ebi-a-GCST90012082	10	6098949	0.0159	21758	0.9749	N-terminal prohormone brain natriuretic peptide levels || id:ebi-a-GCST90012082	N-terminal prohormone brain natriuretic peptide levels	N-terminal prohormone brain natriuretic peptide levels || ||	TRUE	igd	6098949	10	57284	1.5e-10	0.0138525	ebi-a-GCST002318	Rheumatoid arthritis || id:ebi-a-GCST002318	TRUE	reported	igd	high	0.00360216	207.085	3	TRUE
96	rs71508903	T	C	T	C	0.157004	-0.029	0.2197	0.1997	FALSE	FALSE	FALSE	ebi-a-GCST90012082	10	63779871	0.0206	21758	0.1592	N-terminal prohormone brain natriuretic peptide levels || id:ebi-a-GCST90012082	N-terminal prohormone brain natriuretic peptide levels	N-terminal prohormone brain natriuretic peptide levels || ||	TRUE	igd	63779871	10	57284	2.29985e-20	0.0171513	ebi-a-GCST002318	Rheumatoid arthritis || id:ebi-a-GCST002318	TRUE	reported	igd	high	0.00845168	488.256	3	TRUE
97	rs72634030	A	C	A	C	0.113329	-0.0292	0.0915	0.0966	FALSE	FALSE	FALSE	ebi-a-GCST90012082	17	5272580	0.0369	21758	0.4289	N-terminal prohormone brain natriuretic peptide levels || id:ebi-a-GCST90012082	N-terminal prohormone brain natriuretic peptide levels	N-terminal prohormone brain natriuretic peptide levels || ||	TRUE	igd	5272580	17	57284	7.69999e-08	0.0179037	ebi-a-GCST002318	Rheumatoid arthritis || id:ebi-a-GCST002318	TRUE	reported	igd	high	0.0021353	122.576	3	TRUE
98	rs73000522	T	C	T	C	-0.18633	-0.051	0.0885	0.0677	FALSE	FALSE	FALSE	ebi-a-GCST90012082	11	107966040	0.0407	21758	0.2102	N-terminal prohormone brain natriuretic peptide levels || id:ebi-a-GCST90012082	N-terminal prohormone brain natriuretic peptide levels	N-terminal prohormone brain natriuretic peptide levels || ||	TRUE	igd	107966040	11	57284	4.39997e-07	0.0356101	ebi-a-GCST002318	Rheumatoid arthritis || id:ebi-a-GCST002318	TRUE	reported	igd	high	0.00560139	322.666	3	TRUE
99	rs73013527	T	C	T	C	-0.0943107	-0.0018	0.5298	0.4729	FALSE	FALSE	FALSE	ebi-a-GCST90012082	11	128496952	0.017	21758	0.9174	N-terminal prohormone brain natriuretic peptide levels || id:ebi-a-GCST90012082	N-terminal prohormone brain natriuretic peptide levels	N-terminal prohormone brain natriuretic peptide levels || ||	TRUE	igd	128496952	11	57284	9.79941e-11	0.0165486	ebi-a-GCST002318	Rheumatoid arthritis || id:ebi-a-GCST002318	TRUE	reported	igd	high	0.00443146	254.973	3	TRUE
100	rs73081554	T	C	T	C	0.165514	-0.0012	0.0517	0.0601	FALSE	FALSE	FALSE	ebi-a-GCST90012082	3	58302935	0.0334	21758	0.9705	N-terminal prohormone brain natriuretic peptide levels || id:ebi-a-GCST90012082	N-terminal prohormone brain natriuretic peptide levels	N-terminal prohormone brain natriuretic peptide levels || ||	TRUE	igd	58302935	3	57284	4.60002e-08	0.0294026	ebi-a-GCST002318	Rheumatoid arthritis || id:ebi-a-GCST002318	TRUE	reported	igd	high	0.00268618	154.284	3	TRUE
101	rs73400280	A	G	A	G	-0.314711	-0.0045	0.0795	0.0781	FALSE	FALSE	FALSE	ebi-a-GCST90012082	6	31769479	0.0396	21758	0.9099	N-terminal prohormone brain natriuretic peptide levels || id:ebi-a-GCST90012082	N-terminal prohormone brain natriuretic peptide levels	N-terminal prohormone brain natriuretic peptide levels || ||	TRUE	igd	31769479	6	57284	7.70016e-28	0.0272173	ebi-a-GCST002318	Rheumatoid arthritis || id:ebi-a-GCST002318	TRUE	reported	igd	high	0.0144959	842.567	3	TRUE
102	rs74433766	A	G	A	G	-0.150823	0.0377	0.0229	0.0372	FALSE	FALSE	FALSE	ebi-a-GCST90012082	3	24889399	0.0576	21758	0.5133	N-terminal prohormone brain natriuretic peptide levels || id:ebi-a-GCST90012082	N-terminal prohormone brain natriuretic peptide levels	N-terminal prohormone brain natriuretic peptide levels || ||	TRUE	igd	24889399	3	57284	7.00003e-06	0.0344088	ebi-a-GCST002318	Rheumatoid arthritis || id:ebi-a-GCST002318	TRUE	reported	igd	high	0.00101798	58.3714	3	TRUE
103	rs74956615	A	T	A	T	-0.371064	0.0002	0.0298	0.0392	FALSE	TRUE	FALSE	ebi-a-GCST90012082	19	10427721	0.0406	21758	0.9967	N-terminal prohormone brain natriuretic peptide levels || id:ebi-a-GCST90012082	N-terminal prohormone brain natriuretic peptide levels	N-terminal prohormone brain natriuretic peptide levels || ||	TRUE	igd	10427721	19	57284	3.10027e-16	0.0492994	ebi-a-GCST002318	Rheumatoid arthritis || id:ebi-a-GCST002318	TRUE	reported	igd	high	0.00796169	459.722	3	FALSE
104	rs74984480	T	C	T	C	0.139762	0.0052	0.0646	0.0581	FALSE	FALSE	FALSE	ebi-a-GCST90012082	6	14103212	0.0389	21758	0.8931	N-terminal prohormone brain natriuretic peptide levels || id:ebi-a-GCST90012082	N-terminal prohormone brain natriuretic peptide levels	N-terminal prohormone brain natriuretic peptide levels || ||	TRUE	igd	14103212	6	57284	1.79999e-07	0.0259482	ebi-a-GCST002318	Rheumatoid arthritis || id:ebi-a-GCST002318	TRUE	reported	igd	high	0.00236069	135.545	3	TRUE
105	rs75120303	A	G	A	G	-0.210721	-0.0218	0.0219	0.0183	FALSE	FALSE	FALSE	ebi-a-GCST90012082	6	31199165	0.0812	21758	0.788099	N-terminal prohormone brain natriuretic peptide levels || id:ebi-a-GCST90012082	N-terminal prohormone brain natriuretic peptide levels	N-terminal prohormone brain natriuretic peptide levels || ||	TRUE	igd	31199165	6	57284	1.79999e-09	0.0364587	ebi-a-GCST002318	Rheumatoid arthritis || id:ebi-a-GCST002318	TRUE	reported	igd	high	0.00190227	109.174	3	TRUE
106	rs75231016	C	G	C	G	-0.139762	-0.01	0.0934	0.0804	FALSE	TRUE	FALSE	ebi-a-GCST90012082	19	10420982	0.0288	21758	0.7293	N-terminal prohormone brain natriuretic peptide levels || id:ebi-a-GCST90012082	N-terminal prohormone brain natriuretic peptide levels	N-terminal prohormone brain natriuretic peptide levels || ||	TRUE	igd	10420982	19	57284	3.50002e-06	0.0320413	ebi-a-GCST002318	Rheumatoid arthritis || id:ebi-a-GCST002318	TRUE	reported	igd	high	0.00330804	190.12	3	FALSE
107	rs7532275	A	T	A	T	0.113329	-0.0071	0.1431	0.1281	FALSE	TRUE	FALSE	ebi-a-GCST90012082	1	161477747	0.0236	21758	0.7634	N-terminal prohormone brain natriuretic peptide levels || id:ebi-a-GCST90012082	N-terminal prohormone brain natriuretic peptide levels	N-terminal prohormone brain natriuretic peptide levels || ||	TRUE	igd	161477747	1	57284	3.59998e-07	0.0222832	ebi-a-GCST002318	Rheumatoid arthritis || id:ebi-a-GCST002318	TRUE	reported	igd	high	0.00314979	180.996	3	FALSE
108	rs75525553	G	A	G	A	0.198451	0.0217	0.0268	0.0318	FALSE	FALSE	FALSE	ebi-a-GCST90012082	6	138008508	0.0458	21758	0.635199	N-terminal prohormone brain natriuretic peptide levels || id:ebi-a-GCST90012082	N-terminal prohormone brain natriuretic peptide levels	N-terminal prohormone brain natriuretic peptide levels || ||	TRUE	igd	138008508	6	57284	2.19999e-07	0.0387683	ebi-a-GCST002318	Rheumatoid arthritis || id:ebi-a-GCST002318	TRUE	reported	igd	high	0.00205435	117.919	3	TRUE
109	rs76153210	T	C	T	C	0.173953	0.0265	0.0159	0.0323	FALSE	FALSE	FALSE	ebi-a-GCST90012082	6	44284508	0.0647	21758	0.682501	N-terminal prohormone brain natriuretic peptide levels || id:ebi-a-GCST90012082	N-terminal prohormone brain natriuretic peptide levels	N-terminal prohormone brain natriuretic peptide levels || ||	TRUE	igd	44284508	6	57284	2.19999e-09	0.0250971	ebi-a-GCST002318	Rheumatoid arthritis || id:ebi-a-GCST002318	TRUE	reported	igd	high	0.000946957	54.295	3	TRUE
110	rs773125	G	A	G	A	-0.0861777	-0.0105	0.3887	0.3628	FALSE	FALSE	FALSE	ebi-a-GCST90012082	12	56394954	0.0165	21758	0.5253	N-terminal prohormone brain natriuretic peptide levels || id:ebi-a-GCST90012082	N-terminal prohormone brain natriuretic peptide levels	N-terminal prohormone brain natriuretic peptide levels || ||	TRUE	igd	56394954	12	57284	4.39997e-10	0.0142392	ebi-a-GCST002318	Rheumatoid arthritis || id:ebi-a-GCST002318	TRUE	reported	igd	high	0.0035293	202.881	3	TRUE
111	rs7731626	A	G	A	G	-0.18633	0.0008	0.3777	0.3586	FALSE	FALSE	FALSE	ebi-a-GCST90012082	5	55444683	0.0174	21758	0.9652	N-terminal prohormone brain natriuretic peptide levels || id:ebi-a-GCST90012082	N-terminal prohormone brain natriuretic peptide levels	N-terminal prohormone brain natriuretic peptide levels || ||	TRUE	igd	55444683	5	57284	7.29962e-24	0.0181157	ebi-a-GCST002318	Rheumatoid arthritis || id:ebi-a-GCST002318	TRUE	reported	igd	high	0.0163208	950.401	3	TRUE
112	rs7752903	G	T	G	T	0.328504	0.0016	0.0199	0.0301	FALSE	FALSE	FALSE	ebi-a-GCST90012082	6	138227364	0.0464	21758	0.9718	N-terminal prohormone brain natriuretic peptide levels || id:ebi-a-GCST90012082	N-terminal prohormone brain natriuretic peptide levels	N-terminal prohormone brain natriuretic peptide levels || ||	TRUE	igd	138227364	6	57284	2.70023e-26	0.0291625	ebi-a-GCST002318	Rheumatoid arthritis || id:ebi-a-GCST002318	TRUE	reported	igd	high	0.00420954	242.15	3	TRUE
113	rs793108	T	C	T	C	0.0676586	0.0214	0.4543	0.5046	FALSE	FALSE	FALSE	ebi-a-GCST90012082	10	31415106	0.0154	21758	0.1652	N-terminal prohormone brain natriuretic peptide levels || id:ebi-a-GCST90012082	N-terminal prohormone brain natriuretic peptide levels	N-terminal prohormone brain natriuretic peptide levels || ||	TRUE	igd	31415106	10	57284	1.2e-07	0.0141079	ebi-a-GCST002318	Rheumatoid arthritis || id:ebi-a-GCST002318	TRUE	reported	igd	high	0.00226972	130.31	3	TRUE
114	rs79893749	T	C	T	C	-0.116534	0.0015	0.1372	0.1261	FALSE	FALSE	FALSE	ebi-a-GCST90012082	3	46253650	0.0241	21758	0.9488	N-terminal prohormone brain natriuretic peptide levels || id:ebi-a-GCST90012082	N-terminal prohormone brain natriuretic peptide levels	N-terminal prohormone brain natriuretic peptide levels || ||	TRUE	igd	46253650	3	57284	4.09996e-07	0.0224302	ebi-a-GCST002318	Rheumatoid arthritis || id:ebi-a-GCST002318	TRUE	reported	igd	high	0.00321514	184.764	3	TRUE
115	rs8026898	A	G	A	G	0.14842	0.0099	0.2853	0.2649	FALSE	FALSE	FALSE	ebi-a-GCST90012082	15	69991417	0.0174	21758	0.5705	N-terminal prohormone brain natriuretic peptide levels || id:ebi-a-GCST90012082	N-terminal prohormone brain natriuretic peptide levels	N-terminal prohormone brain natriuretic peptide levels || ||	TRUE	igd	69991417	15	57284	6.4998e-19	0.0130272	ebi-a-GCST002318	Rheumatoid arthritis || id:ebi-a-GCST002318	TRUE	reported	igd	high	0.00898339	519.251	3	TRUE
116	rs8032939	C	T	C	T	0.116534	0.0101	0.2416	0.2793	FALSE	FALSE	FALSE	ebi-a-GCST90012082	15	38834033	0.0171	21758	0.5532	N-terminal prohormone brain natriuretic peptide levels || id:ebi-a-GCST90012082	N-terminal prohormone brain natriuretic peptide levels	N-terminal prohormone brain natriuretic peptide levels || ||	TRUE	igd	38834033	15	57284	4.79954e-16	0.0174944	ebi-a-GCST002318	Rheumatoid arthritis || id:ebi-a-GCST002318	TRUE	reported	igd	high	0.00497658	286.494	3	TRUE
117	rs8065686	T	C	T	C	0.113329	0.0099	0.0765	0.0822	FALSE	FALSE	FALSE	ebi-a-GCST90012082	17	42193897	0.0285	21758	0.728501	N-terminal prohormone brain natriuretic peptide levels || id:ebi-a-GCST90012082	N-terminal prohormone brain natriuretic peptide levels	N-terminal prohormone brain natriuretic peptide levels || ||	TRUE	igd	42193897	17	57284	5.89997e-06	0.0266254	ebi-a-GCST002318	Rheumatoid arthritis || id:ebi-a-GCST002318	TRUE	reported	igd	high	0.00181472	104.14	3	TRUE
118	rs8083786	G	A	G	A	0.127833	-0.0236	0.1362	0.1626	FALSE	FALSE	FALSE	ebi-a-GCST90012082	18	12881361	0.021	21758	0.2617	N-terminal prohormone brain natriuretic peptide levels || id:ebi-a-GCST90012082	N-terminal prohormone brain natriuretic peptide levels	N-terminal prohormone brain natriuretic peptide levels || ||	TRUE	igd	12881361	18	57284	1e-15	0.0176967	ebi-a-GCST002318	Rheumatoid arthritis || id:ebi-a-GCST002318	TRUE	reported	igd	high	0.00384509	221.104	3	TRUE
119	rs8126756	C	T	C	T	-0.0861777	-0.008	0.1421	0.1499	FALSE	FALSE	FALSE	ebi-a-GCST90012082	21	34775444	0.0218	21758	0.7145	N-terminal prohormone brain natriuretic peptide levels || id:ebi-a-GCST90012082	N-terminal prohormone brain natriuretic peptide levels	N-terminal prohormone brain natriuretic peptide levels || ||	TRUE	igd	34775444	21	57284	2.69998e-07	0.0142392	ebi-a-GCST002318	Rheumatoid arthritis || id:ebi-a-GCST002318	TRUE	reported	igd	high	0.00181072	103.91	3	TRUE
120	rs909685	A	T	A	T	0.113329	0.0035	0.3012	0.3283	FALSE	TRUE	FALSE	ebi-a-GCST90012082	22	39747671	0.0163	21758	0.8302	N-terminal prohormone brain natriuretic peptide levels || id:ebi-a-GCST90012082	N-terminal prohormone brain natriuretic peptide levels	N-terminal prohormone brain natriuretic peptide levels || ||	TRUE	igd	39747671	22	57284	6.29941e-14	0.0179037	ebi-a-GCST002318	Rheumatoid arthritis || id:ebi-a-GCST002318	TRUE	reported	igd	high	0.00540655	311.381	3	FALSE
121	rs9261602	G	A	G	A	0.116534	-0.0362	0.5477	0.5224	FALSE	FALSE	FALSE	ebi-a-GCST90012082	2	76934183	0.018	21758	0.0439997	N-terminal prohormone brain natriuretic peptide levels || id:ebi-a-GCST90012082	N-terminal prohormone brain natriuretic peptide levels	N-terminal prohormone brain natriuretic peptide levels || ||	TRUE	igd	76934183	2	57284	4.60002e-10	0.0234618	ebi-a-GCST002318	Rheumatoid arthritis || id:ebi-a-GCST002318	TRUE	reported	igd	high	0.00672829	388.021	3	TRUE
122	rs9275183	G	A	G	A	0.673345	0.0101	0.164	0.1503	FALSE	FALSE	FALSE	ebi-a-GCST90012082	6	32654502	0.0284	21758	0.722301	N-terminal prohormone brain natriuretic peptide levels || id:ebi-a-GCST90012082	N-terminal prohormone brain natriuretic peptide levels	N-terminal prohormone brain natriuretic peptide levels || ||	TRUE	igd	32654502	6	57284	1e-200	0.0204109	ebi-a-GCST002318	Rheumatoid arthritis || id:ebi-a-GCST002318	TRUE	reported	igd	high	0.124324	8132.61	3	TRUE
123	rs9372120	G	T	G	T	0.0943107	-0.0092	0.1938	0.1948	FALSE	FALSE	FALSE	ebi-a-GCST90012082	6	106667535	0.0197	21758	0.6387	N-terminal prohormone brain natriuretic peptide levels || id:ebi-a-GCST90012082	N-terminal prohormone brain natriuretic peptide levels	N-terminal prohormone brain natriuretic peptide levels || ||	TRUE	igd	106667535	6	57284	2.1e-07	0.0171034	ebi-a-GCST002318	Rheumatoid arthritis || id:ebi-a-GCST002318	TRUE	reported	igd	high	0.00277938	159.652	3	TRUE
124	rs947474	A	G	A	G	0.10436	-0.0095	0.8211	0.8175	FALSE	FALSE	FALSE	ebi-a-GCST90012082	10	6390450	0.0202	21758	0.638	N-terminal prohormone brain natriuretic peptide levels || id:ebi-a-GCST90012082	N-terminal prohormone brain natriuretic peptide levels	N-terminal prohormone brain natriuretic peptide levels || ||	TRUE	igd	6390450	10	57284	1.5e-08	0.0180622	ebi-a-GCST002318	Rheumatoid arthritis || id:ebi-a-GCST002318	TRUE	reported	igd	high	0.00319967	183.872	3	TRUE
125	rs9603616	T	C	T	C	-0.105361	0.0327	0.338	0.3297	FALSE	FALSE	FALSE	ebi-a-GCST90012082	13	40368069	0.0169	21758	0.05332	N-terminal prohormone brain natriuretic peptide levels || id:ebi-a-GCST90012082	N-terminal prohormone brain natriuretic peptide levels	N-terminal prohormone brain natriuretic peptide levels || ||	TRUE	igd	40368069	13	57284	4.60045e-12	0.0167295	ebi-a-GCST002318	Rheumatoid arthritis || id:ebi-a-GCST002318	TRUE	reported	igd	high	0.0049678	285.986	3	TRUE
126	rs968567	T	C	T	C	-0.105361	-0.0031	0.1501	0.1425	FALSE	FALSE	FALSE	ebi-a-GCST90012082	11	61595564	0.0221	21758	0.8896	N-terminal prohormone brain natriuretic peptide levels || id:ebi-a-GCST90012082	N-terminal prohormone brain natriuretic peptide levels	N-terminal prohormone brain natriuretic peptide levels || ||	TRUE	igd	61595564	11	57284	7.29995e-07	0.0221863	ebi-a-GCST002318	Rheumatoid arthritis || id:ebi-a-GCST002318	TRUE	reported	igd	high	0.00283229	162.7	3	TRUE
127	rs9826828	A	G	A	G	0.350657	0.0408	0.0189	0.014	FALSE	FALSE	FALSE	ebi-a-GCST90012082	3	136402060	0.077	21758	0.5962	N-terminal prohormone brain natriuretic peptide levels || id:ebi-a-GCST90012082	N-terminal prohormone brain natriuretic peptide levels	N-terminal prohormone brain natriuretic peptide levels || ||	TRUE	igd	136402060	3	57284	8.99995e-08	0.0672292	ebi-a-GCST002318	Rheumatoid arthritis || id:ebi-a-GCST002318	TRUE	reported	igd	high	0.00456006	262.406	3	TRUE

## Sheet: AD to NT-proBNP
AD	finn-b-AUTOIMMUNE
NT-proBNP	ebi-a-GCST90012082
SNP	effect_allele.exposure	other_allele.exposure	effect_allele.outcome	other_allele.outcome	beta.exposure	beta.outcome	eaf.exposure	eaf.outcome	remove	palindromic	ambiguous	id.outcome	chr	pos	se.outcome	samplesize.outcome	pval.outcome	outcome	originalname.outcome	outcome.deprecated	mr_keep.outcome	data_source.outcome	chr.exposure	pos.exposure	se.exposure	pval.exposure	samplesize.exposure	id.exposure	exposure	mr_keep.exposure	pval_origin.exposure	data_source.exposure	action	mr_keep
rs10081055	G	T	G	T	-0.0574	-0.0283	0.2773	0.3181	FALSE	FALSE	FALSE	ebi-a-GCST90012082	6	33817796	0.0174	21758	0.1041	N-terminal prohormone brain natriuretic peptide levels || id:ebi-a-GCST90012082	N-terminal prohormone brain natriuretic peptide levels	N-terminal prohormone brain natriuretic peptide levels || ||	TRUE	igd	6	33817796	0.01	9.48309e-09		finn-b-AUTOIMMUNE	Autoimmune diseases || id:finn-b-AUTOIMMUNE	TRUE	reported	igd	2	TRUE
rs10088596	C	T	C	T	-0.0563	-0.0144	0.6609	0.6969	FALSE	FALSE	FALSE	ebi-a-GCST90012082	8	141640294	0.022	21758	0.512201	N-terminal prohormone brain natriuretic peptide levels || id:ebi-a-GCST90012082	N-terminal prohormone brain natriuretic peptide levels	N-terminal prohormone brain natriuretic peptide levels || ||	TRUE	igd	8	141640294	0.0094	1.911e-09		finn-b-AUTOIMMUNE	Autoimmune diseases || id:finn-b-AUTOIMMUNE	TRUE	reported	igd	2	TRUE
rs10116520	G	A	G	A	0.0685	0.0019	0.4011	0.3693	FALSE	FALSE	FALSE	ebi-a-GCST90012082	9	127029630	0.0167	21758	0.9082	N-terminal prohormone brain natriuretic peptide levels || id:ebi-a-GCST90012082	N-terminal prohormone brain natriuretic peptide levels	N-terminal prohormone brain natriuretic peptide levels || ||	TRUE	igd	9	127029630	0.009	3.42216e-14		finn-b-AUTOIMMUNE	Autoimmune diseases || id:finn-b-AUTOIMMUNE	TRUE	reported	igd	2	TRUE
rs10844737	C	A	C	A	0.0674	0.0303	0.262	0.2883	FALSE	FALSE	FALSE	ebi-a-GCST90012082	12	9922652	0.0173	21758	0.0800405	N-terminal prohormone brain natriuretic peptide levels || id:ebi-a-GCST90012082	N-terminal prohormone brain natriuretic peptide levels	N-terminal prohormone brain natriuretic peptide levels || ||	TRUE	igd	12	9922652	0.0101	2.14289e-11		finn-b-AUTOIMMUNE	Autoimmune diseases || id:finn-b-AUTOIMMUNE	TRUE	reported	igd	2	TRUE
rs10905669	T	C	T	C	0.0802	0.0142	0.2854	0.2406	FALSE	FALSE	FALSE	ebi-a-GCST90012082	10	6092093	0.0182	21758	0.4357	N-terminal prohormone brain natriuretic peptide levels || id:ebi-a-GCST90012082	N-terminal prohormone brain natriuretic peptide levels	N-terminal prohormone brain natriuretic peptide levels || ||	TRUE	igd	10	6092093	0.0098	3.22626e-16		finn-b-AUTOIMMUNE	Autoimmune diseases || id:finn-b-AUTOIMMUNE	TRUE	reported	igd	2	TRUE
rs11571297	C	T	C	T	-0.1109	0.009	0.3711	0.452	FALSE	FALSE	FALSE	ebi-a-GCST90012082	2	204745003	0.0156	21758	0.562501	N-terminal prohormone brain natriuretic peptide levels || id:ebi-a-GCST90012082	N-terminal prohormone brain natriuretic peptide levels	N-terminal prohormone brain natriuretic peptide levels || ||	TRUE	igd	2	204745003	0.0092	1.0639e-33		finn-b-AUTOIMMUNE	Autoimmune diseases || id:finn-b-AUTOIMMUNE	TRUE	reported	igd	2	TRUE
rs11755527	G	C	G	C	0.0718	-0.0039	0.3507	0.427	FALSE	TRUE	TRUE	ebi-a-GCST90012082	6	90958231	0.0158	21758	0.8044	N-terminal prohormone brain natriuretic peptide levels || id:ebi-a-GCST90012082	N-terminal prohormone brain natriuretic peptide levels	N-terminal prohormone brain natriuretic peptide levels || ||	TRUE	igd	6	90958231	0.0093	1.02212e-14		finn-b-AUTOIMMUNE	Autoimmune diseases || id:finn-b-AUTOIMMUNE	TRUE	reported	igd	2	FALSE
rs12135754	C	A	C	A	-0.084	0.0564	0.1072	0.077	FALSE	FALSE	FALSE	ebi-a-GCST90012082	1	65342505	0.0299	21758	0.0589698	N-terminal prohormone brain natriuretic peptide levels || id:ebi-a-GCST90012082	N-terminal prohormone brain natriuretic peptide levels	N-terminal prohormone brain natriuretic peptide levels || ||	TRUE	igd	1	65342505	0.0144	5.19601e-09		finn-b-AUTOIMMUNE	Autoimmune diseases || id:finn-b-AUTOIMMUNE	TRUE	reported	igd	2	TRUE
rs12575636	G	T	G	T	0.0724	-0.011	0.1799	0.196	FALSE	FALSE	FALSE	ebi-a-GCST90012082	11	95311260	0.0199	21758	0.5797	N-terminal prohormone brain natriuretic peptide levels || id:ebi-a-GCST90012082	N-terminal prohormone brain natriuretic peptide levels	N-terminal prohormone brain natriuretic peptide levels || ||	TRUE	igd	11	95311260	0.0115	3.23497e-10		finn-b-AUTOIMMUNE	Autoimmune diseases || id:finn-b-AUTOIMMUNE	TRUE	reported	igd	2	TRUE
rs13105678	A	C	A	C	0.0514	-0.004	0.5798	0.5863	FALSE	FALSE	FALSE	ebi-a-GCST90012082	4	40260379	0.0208	21758	0.8481	N-terminal prohormone brain natriuretic peptide levels || id:ebi-a-GCST90012082	N-terminal prohormone brain natriuretic peptide levels	N-terminal prohormone brain natriuretic peptide levels || ||	TRUE	igd	4	40260379	0.0091	1.65299e-08		finn-b-AUTOIMMUNE	Autoimmune diseases || id:finn-b-AUTOIMMUNE	TRUE	reported	igd	2	TRUE
rs13220783	T	G	T	G	0.0537	-0.0057	0.3815	0.3773	FALSE	FALSE	FALSE	ebi-a-GCST90012082	6	21885023	0.016	21758	0.7214	N-terminal prohormone brain natriuretic peptide levels || id:ebi-a-GCST90012082	N-terminal prohormone brain natriuretic peptide levels	N-terminal prohormone brain natriuretic peptide levels || ||	TRUE	igd	6	21885023	0.0091	3.86198e-09		finn-b-AUTOIMMUNE	Autoimmune diseases || id:finn-b-AUTOIMMUNE	TRUE	reported	igd	2	TRUE
rs139805598	T	C	T	C	-0.1469	0.0052	0.03172	0.0235	FALSE	FALSE	FALSE	ebi-a-GCST90012082	7	5325413	0.073	21758	0.9429	N-terminal prohormone brain natriuretic peptide levels || id:ebi-a-GCST90012082	N-terminal prohormone brain natriuretic peptide levels	N-terminal prohormone brain natriuretic peptide levels || ||	TRUE	igd	7	5325413	0.0256	1e-08		finn-b-AUTOIMMUNE	Autoimmune diseases || id:finn-b-AUTOIMMUNE	TRUE	reported	igd	2	TRUE
rs1683253	C	T	C	T	0.0537	0.0137	0.5563	0.5193	FALSE	FALSE	FALSE	ebi-a-GCST90012082	1	114638577	0.0155	21758	0.3795	N-terminal prohormone brain natriuretic peptide levels || id:ebi-a-GCST90012082	N-terminal prohormone brain natriuretic peptide levels	N-terminal prohormone brain natriuretic peptide levels || ||	TRUE	igd	1	114638577	0.0089	1.77101e-09		finn-b-AUTOIMMUNE	Autoimmune diseases || id:finn-b-AUTOIMMUNE	TRUE	reported	igd	2	TRUE
rs17786733	A	T	A	T	0.054	0.0165	0.4238	0.4046	FALSE	TRUE	TRUE	ebi-a-GCST90012082	2	1410929	0.0169	21758	0.3303	N-terminal prohormone brain natriuretic peptide levels || id:ebi-a-GCST90012082	N-terminal prohormone brain natriuretic peptide levels	N-terminal prohormone brain natriuretic peptide levels || ||	TRUE	igd	2	1410929	0.009	1.893e-09		finn-b-AUTOIMMUNE	Autoimmune diseases || id:finn-b-AUTOIMMUNE	TRUE	reported	igd	2	FALSE
rs1915930	T	G	T	G	0.0719	-0.0037	0.618	0.5666	FALSE	FALSE	FALSE	ebi-a-GCST90012082	3	188100256	0.0156	21758	0.812	N-terminal prohormone brain natriuretic peptide levels || id:ebi-a-GCST90012082	N-terminal prohormone brain natriuretic peptide levels	N-terminal prohormone brain natriuretic peptide levels || ||	TRUE	igd	3	188100256	0.0091	3.50268e-15		finn-b-AUTOIMMUNE	Autoimmune diseases || id:finn-b-AUTOIMMUNE	TRUE	reported	igd	2	TRUE
rs1990760	T	C	T	C	0.0674	-0.004	0.5849	0.5909	FALSE	FALSE	FALSE	ebi-a-GCST90012082	2	163124051	0.0155	21758	0.7963	N-terminal prohormone brain natriuretic peptide levels || id:ebi-a-GCST90012082	N-terminal prohormone brain natriuretic peptide levels	N-terminal prohormone brain natriuretic peptide levels || ||	TRUE	igd	2	163124051	0.009	6.41062e-14		finn-b-AUTOIMMUNE	Autoimmune diseases || id:finn-b-AUTOIMMUNE	TRUE	reported	igd	2	TRUE
rs201121732	CT	C	CT	C	0.1253	0.1127	0.05901	0.0181	FALSE	FALSE	FALSE	ebi-a-GCST90012082	16	27395662	0.0851	21758	0.1857	N-terminal prohormone brain natriuretic peptide levels || id:ebi-a-GCST90012082	N-terminal prohormone brain natriuretic peptide levels	N-terminal prohormone brain natriuretic peptide levels || ||	TRUE	igd	16	27395662	0.0188	2.67485e-11		finn-b-AUTOIMMUNE	Autoimmune diseases || id:finn-b-AUTOIMMUNE	TRUE	reported	igd	2	TRUE
rs2017445	A	G	A	G	0.066	-0.0191	0.2913	0.3168	FALSE	FALSE	FALSE	ebi-a-GCST90012082	12	56407072	0.0167	21758	0.2531	N-terminal prohormone brain natriuretic peptide levels || id:ebi-a-GCST90012082	N-terminal prohormone brain natriuretic peptide levels	N-terminal prohormone brain natriuretic peptide levels || ||	TRUE	igd	12	56407072	0.0101	6.93745e-11		finn-b-AUTOIMMUNE	Autoimmune diseases || id:finn-b-AUTOIMMUNE	TRUE	reported	igd	2	TRUE
rs2281388	A	G	A	G	-0.2272	0.0373	0.02305	0.0253	FALSE	FALSE	FALSE	ebi-a-GCST90012082	6	33060118	0.0665	21758	0.5743	N-terminal prohormone brain natriuretic peptide levels || id:ebi-a-GCST90012082	N-terminal prohormone brain natriuretic peptide levels	N-terminal prohormone brain natriuretic peptide levels || ||	TRUE	igd	6	33060118	0.03	3.34118e-14		finn-b-AUTOIMMUNE	Autoimmune diseases || id:finn-b-AUTOIMMUNE	TRUE	reported	igd	2	TRUE
rs2293158	C	T	C	T	-0.0598	-0.0148	0.2369	0.2803	FALSE	FALSE	FALSE	ebi-a-GCST90012082	17	40447558	0.0173	21758	0.3918	N-terminal prohormone brain natriuretic peptide levels || id:ebi-a-GCST90012082	N-terminal prohormone brain natriuretic peptide levels	N-terminal prohormone brain natriuretic peptide levels || ||	TRUE	igd	17	40447558	0.0104	9.75102e-09		finn-b-AUTOIMMUNE	Autoimmune diseases || id:finn-b-AUTOIMMUNE	TRUE	reported	igd	2	TRUE
rs244686	C	T	C	T	-0.0616	0.003	0.7486	0.8114	FALSE	FALSE	FALSE	ebi-a-GCST90012082	5	133423794	0.0208	21758	0.8871	N-terminal prohormone brain natriuretic peptide levels || id:ebi-a-GCST90012082	N-terminal prohormone brain natriuretic peptide levels	N-terminal prohormone brain natriuretic peptide levels || ||	TRUE	igd	5	133423794	0.0102	1.508e-09		finn-b-AUTOIMMUNE	Autoimmune diseases || id:finn-b-AUTOIMMUNE	TRUE	reported	igd	2	TRUE
rs2516466	G	T	G	T	0.0745	-0.0255	0.4416	0.4791	FALSE	FALSE	FALSE	ebi-a-GCST90012082	6	31414327	0.0201	21758	0.2048	N-terminal prohormone brain natriuretic peptide levels || id:ebi-a-GCST90012082	N-terminal prohormone brain natriuretic peptide levels	N-terminal prohormone brain natriuretic peptide levels || ||	TRUE	igd	6	31414327	0.0094	1.65615e-15		finn-b-AUTOIMMUNE	Autoimmune diseases || id:finn-b-AUTOIMMUNE	TRUE	reported	igd	2	TRUE
rs2747442	G	A	G	A	-0.0764	0.0078	0.2115	0.3053	FALSE	FALSE	FALSE	ebi-a-GCST90012082	6	29653186	0.0168	21758	0.6417	N-terminal prohormone brain natriuretic peptide levels || id:ebi-a-GCST90012082	N-terminal prohormone brain natriuretic peptide levels	N-terminal prohormone brain natriuretic peptide levels || ||	TRUE	igd	6	29653186	0.0109	2.12324e-12		finn-b-AUTOIMMUNE	Autoimmune diseases || id:finn-b-AUTOIMMUNE	TRUE	reported	igd	2	TRUE
rs2757041	G	C	G	C	-0.052	-0.0122	0.3702	0.3531	FALSE	TRUE	FALSE	ebi-a-GCST90012082	6	167370532	0.0164	21758	0.4552	N-terminal prohormone brain natriuretic peptide levels || id:ebi-a-GCST90012082	N-terminal prohormone brain natriuretic peptide levels	N-terminal prohormone brain natriuretic peptide levels || ||	TRUE	igd	6	167370532	0.0092	1.60398e-08		finn-b-AUTOIMMUNE	Autoimmune diseases || id:finn-b-AUTOIMMUNE	TRUE	reported	igd	2	TRUE
rs2847258	T	C	T	C	-0.0498	-0.0123	0.4783	0.4477	FALSE	FALSE	FALSE	ebi-a-GCST90012082	18	12775963	0.0158	21758	0.4344	N-terminal prohormone brain natriuretic peptide levels || id:ebi-a-GCST90012082	N-terminal prohormone brain natriuretic peptide levels	N-terminal prohormone brain natriuretic peptide levels || ||	TRUE	igd	18	12775963	0.0089	2.02102e-08		finn-b-AUTOIMMUNE	Autoimmune diseases || id:finn-b-AUTOIMMUNE	TRUE	reported	igd	2	TRUE
rs3104415	C	A	C	A	0.2257	0.0021	0.4436	0.3281	FALSE	FALSE	FALSE	ebi-a-GCST90012082	6	32582577	0.0219	21758	0.923	N-terminal prohormone brain natriuretic peptide levels || id:ebi-a-GCST90012082	N-terminal prohormone brain natriuretic peptide levels	N-terminal prohormone brain natriuretic peptide levels || ||	TRUE	igd	6	32582577	0.0107	4.00313e-98		finn-b-AUTOIMMUNE	Autoimmune diseases || id:finn-b-AUTOIMMUNE	TRUE	reported	igd	2	TRUE
rs310772	A	G	A	G	-0.0603	0.0138	0.7723	0.768	FALSE	FALSE	FALSE	ebi-a-GCST90012082	3	12239791	0.0183	21758	0.4497	N-terminal prohormone brain natriuretic peptide levels || id:ebi-a-GCST90012082	N-terminal prohormone brain natriuretic peptide levels	N-terminal prohormone brain natriuretic peptide levels || ||	TRUE	igd	3	12239791	0.0105	1.05499e-08		finn-b-AUTOIMMUNE	Autoimmune diseases || id:finn-b-AUTOIMMUNE	TRUE	reported	igd	2	TRUE
rs3184504	C	T	C	T	-0.1439	-0.0116	0.5912	0.5387	FALSE	FALSE	FALSE	ebi-a-GCST90012082	12	111884608	0.0204	21758	0.57	N-terminal prohormone brain natriuretic peptide levels || id:ebi-a-GCST90012082	N-terminal prohormone brain natriuretic peptide levels	N-terminal prohormone brain natriuretic peptide levels || ||	TRUE	igd	12	111884608	0.009	1.37594e-57		finn-b-AUTOIMMUNE	Autoimmune diseases || id:finn-b-AUTOIMMUNE	TRUE	reported	igd	2	TRUE
rs34536443	C	G	C	G	-0.208	-0.014	0.0304	0.0344	FALSE	TRUE	FALSE	ebi-a-GCST90012082	19	10463118	0.0432	21758	0.745501	N-terminal prohormone brain natriuretic peptide levels || id:ebi-a-GCST90012082	N-terminal prohormone brain natriuretic peptide levels	N-terminal prohormone brain natriuretic peptide levels || ||	TRUE	igd	19	10463118	0.0261	1.61994e-15		finn-b-AUTOIMMUNE	Autoimmune diseases || id:finn-b-AUTOIMMUNE	TRUE	reported	igd	2	TRUE
rs35508742	CT	C	CT	C	-0.052	-0.0131	0.6362	0.6045	FALSE	FALSE	FALSE	ebi-a-GCST90012082	10	63984816	0.0185	21758	0.4768	N-terminal prohormone brain natriuretic peptide levels || id:ebi-a-GCST90012082	N-terminal prohormone brain natriuretic peptide levels	N-terminal prohormone brain natriuretic peptide levels || ||	TRUE	igd	10	63984816	0.0092	1.68601e-08		finn-b-AUTOIMMUNE	Autoimmune diseases || id:finn-b-AUTOIMMUNE	TRUE	reported	igd	2	TRUE
rs35789143	A	G	A	G	0.0747	0.0206	0.1646	0.1373	FALSE	FALSE	FALSE	ebi-a-GCST90012082	7	128727730	0.031	21758	0.5061	N-terminal prohormone brain natriuretic peptide levels || id:ebi-a-GCST90012082	N-terminal prohormone brain natriuretic peptide levels	N-terminal prohormone brain natriuretic peptide levels || ||	TRUE	igd	7	128727730	0.0119	3.93704e-10		finn-b-AUTOIMMUNE	Autoimmune diseases || id:finn-b-AUTOIMMUNE	TRUE	reported	igd	2	TRUE
rs3809822	G	C	G	C	0.0665	0.0011	0.212	0.2125	FALSE	TRUE	FALSE	ebi-a-GCST90012082	17	7234112	0.025	21758	0.9634	N-terminal prohormone brain natriuretic peptide levels || id:ebi-a-GCST90012082	N-terminal prohormone brain natriuretic peptide levels	N-terminal prohormone brain natriuretic peptide levels || ||	TRUE	igd	17	7234112	0.0108	8.55205e-10		finn-b-AUTOIMMUNE	Autoimmune diseases || id:finn-b-AUTOIMMUNE	TRUE	reported	igd	2	TRUE
rs3842753	G	T	G	T	0.0771	-0.0079	0.7913	0.7358	FALSE	FALSE	FALSE	ebi-a-GCST90012082	11	2181060	0.0183	21758	0.6663	N-terminal prohormone brain natriuretic peptide levels || id:ebi-a-GCST90012082	N-terminal prohormone brain natriuretic peptide levels	N-terminal prohormone brain natriuretic peptide levels || ||	TRUE	igd	11	2181060	0.011	2.44681e-12		finn-b-AUTOIMMUNE	Autoimmune diseases || id:finn-b-AUTOIMMUNE	TRUE	reported	igd	2	TRUE
rs4073285	T	C	T	C	-0.0577	0.0254	0.3626	0.3332	FALSE	FALSE	FALSE	ebi-a-GCST90012082	1	2539796	0.0165	21758	0.1233	N-terminal prohormone brain natriuretic peptide levels || id:ebi-a-GCST90012082	N-terminal prohormone brain natriuretic peptide levels	N-terminal prohormone brain natriuretic peptide levels || ||	TRUE	igd	1	2539796	0.0092	3.897e-10		finn-b-AUTOIMMUNE	Autoimmune diseases || id:finn-b-AUTOIMMUNE	TRUE	reported	igd	2	TRUE
rs4151670	T	C	T	C	-0.2673	0.0085	0.03403	0.0308	FALSE	FALSE	FALSE	ebi-a-GCST90012082	6	31915532	0.0457	21758	0.8527	N-terminal prohormone brain natriuretic peptide levels || id:ebi-a-GCST90012082	N-terminal prohormone brain natriuretic peptide levels	N-terminal prohormone brain natriuretic peptide levels || ||	TRUE	igd	6	31915532	0.0249	7.21107e-27		finn-b-AUTOIMMUNE	Autoimmune diseases || id:finn-b-AUTOIMMUNE	TRUE	reported	igd	2	TRUE
rs4853458	G	A	G	A	-0.1117	0.0048	0.7688	0.7634	FALSE	FALSE	FALSE	ebi-a-GCST90012082	2	191959489	0.0185	21758	0.7952	N-terminal prohormone brain natriuretic peptide levels || id:ebi-a-GCST90012082	N-terminal prohormone brain natriuretic peptide levels	N-terminal prohormone brain natriuretic peptide levels || ||	TRUE	igd	2	191959489	0.0105	2.00586e-26		finn-b-AUTOIMMUNE	Autoimmune diseases || id:finn-b-AUTOIMMUNE	TRUE	reported	igd	2	TRUE
rs5845323	GC	G	GC	G	0.0666	-0.0091	0.3989	0.4287	FALSE	FALSE	FALSE	ebi-a-GCST90012082	22	37583732	0.0159	21758	0.565599	N-terminal prohormone brain natriuretic peptide levels || id:ebi-a-GCST90012082	N-terminal prohormone brain natriuretic peptide levels	N-terminal prohormone brain natriuretic peptide levels || ||	TRUE	igd	22	37583732	0.009	1.66802e-13		finn-b-AUTOIMMUNE	Autoimmune diseases || id:finn-b-AUTOIMMUNE	TRUE	reported	igd	2	TRUE
rs6679677	A	C	A	C	0.3269	0.0114	0.1472	0.0979	FALSE	FALSE	FALSE	ebi-a-GCST90012082	1	114303808	0.0262	21758	0.663001	N-terminal prohormone brain natriuretic peptide levels || id:ebi-a-GCST90012082	N-terminal prohormone brain natriuretic peptide levels	N-terminal prohormone brain natriuretic peptide levels || ||	TRUE	igd	1	114303808	0.0126	3.83707e-149		finn-b-AUTOIMMUNE	Autoimmune diseases || id:finn-b-AUTOIMMUNE	TRUE	reported	igd	2	TRUE
rs6828814	G	C	G	C	-0.0799	-0.0321	0.1249	0.1841	FALSE	TRUE	FALSE	ebi-a-GCST90012082	4	149623571	0.0259	21758	0.2147	N-terminal prohormone brain natriuretic peptide levels || id:ebi-a-GCST90012082	N-terminal prohormone brain natriuretic peptide levels	N-terminal prohormone brain natriuretic peptide levels || ||	TRUE	igd	4	149623571	0.0136	3.79796e-09		finn-b-AUTOIMMUNE	Autoimmune diseases || id:finn-b-AUTOIMMUNE	TRUE	reported	igd	2	TRUE
rs7002588	A	C	A	G	0.104	-0.0626	0.06047	0.0902	TRUE	FALSE	FALSE	ebi-a-GCST90012082	8	129624152	0.0305	21758	0.0404297	N-terminal prohormone brain natriuretic peptide levels || id:ebi-a-GCST90012082	N-terminal prohormone brain natriuretic peptide levels	N-terminal prohormone brain natriuretic peptide levels || ||	TRUE	igd	8	129624152	0.019	4.45502e-08		finn-b-AUTOIMMUNE	Autoimmune diseases || id:finn-b-AUTOIMMUNE	TRUE	reported	igd	2	FALSE
rs71508903	T	C	T	C	0.0699	-0.029	0.1853	0.1997	FALSE	FALSE	FALSE	ebi-a-GCST90012082	10	63779871	0.0206	21758	0.1592	N-terminal prohormone brain natriuretic peptide levels || id:ebi-a-GCST90012082	N-terminal prohormone brain natriuretic peptide levels	N-terminal prohormone brain natriuretic peptide levels || ||	TRUE	igd	10	63779871	0.0114	9.56599e-10		finn-b-AUTOIMMUNE	Autoimmune diseases || id:finn-b-AUTOIMMUNE	TRUE	reported	igd	2	TRUE
rs7205474	T	C	T	C	-0.0641	-0.0076	0.1761	0.1637	FALSE	FALSE	FALSE	ebi-a-GCST90012082	16	11043413	0.0211	21758	0.719	N-terminal prohormone brain natriuretic peptide levels || id:ebi-a-GCST90012082	N-terminal prohormone brain natriuretic peptide levels	N-terminal prohormone brain natriuretic peptide levels || ||	TRUE	igd	16	11043413	0.0116	3.50897e-08		finn-b-AUTOIMMUNE	Autoimmune diseases || id:finn-b-AUTOIMMUNE	TRUE	reported	igd	2	TRUE
rs73188832	G	A	G	A	-0.1578	-0.2036	0.02807	0.018	FALSE	FALSE	FALSE	ebi-a-GCST90012082	13	46834477	0.0873	21758	0.0197002	N-terminal prohormone brain natriuretic peptide levels || id:ebi-a-GCST90012082	N-terminal prohormone brain natriuretic peptide levels	N-terminal prohormone brain natriuretic peptide levels || ||	TRUE	igd	13	46834477	0.0275	1.017e-08		finn-b-AUTOIMMUNE	Autoimmune diseases || id:finn-b-AUTOIMMUNE	TRUE	reported	igd	2	TRUE
rs76169968	A	G	A	G	-0.095	-0.0128	0.09841	0.088	FALSE	FALSE	FALSE	ebi-a-GCST90012082	11	117082966	0.0282	21758	0.6498	N-terminal prohormone brain natriuretic peptide levels || id:ebi-a-GCST90012082	N-terminal prohormone brain natriuretic peptide levels	N-terminal prohormone brain natriuretic peptide levels || ||	TRUE	igd	11	117082966	0.0149	1.992e-10		finn-b-AUTOIMMUNE	Autoimmune diseases || id:finn-b-AUTOIMMUNE	TRUE	reported	igd	2	TRUE
rs7823488	T	C	T	C	0.1192	-0.0005	0.04458	0.0337	FALSE	FALSE	FALSE	ebi-a-GCST90012082	8	8336053	0.0445	21758	0.9917	N-terminal prohormone brain natriuretic peptide levels || id:ebi-a-GCST90012082	N-terminal prohormone brain natriuretic peptide levels	N-terminal prohormone brain natriuretic peptide levels || ||	TRUE	igd	8	8336053	0.0214	2.618e-08		finn-b-AUTOIMMUNE	Autoimmune diseases || id:finn-b-AUTOIMMUNE	TRUE	reported	igd	2	TRUE
rs7850258	G	A	G	A	0.1278	-0.0125	0.6536	0.6702	FALSE	FALSE	FALSE	ebi-a-GCST90012082	9	100549013	0.0165	21758	0.4494	N-terminal prohormone brain natriuretic peptide levels || id:ebi-a-GCST90012082	N-terminal prohormone brain natriuretic peptide levels	N-terminal prohormone brain natriuretic peptide levels || ||	TRUE	igd	9	100549013	0.0093	6.49083e-43		finn-b-AUTOIMMUNE	Autoimmune diseases || id:finn-b-AUTOIMMUNE	TRUE	reported	igd	2	TRUE
rs78765971	G	GAC	G	GAC	0.1213	-0.0593	0.114	0.1117	FALSE	FALSE	FALSE	ebi-a-GCST90012082	1	108362169	0.0281	21758	0.03474	N-terminal prohormone brain natriuretic peptide levels || id:ebi-a-GCST90012082	N-terminal prohormone brain natriuretic peptide levels	N-terminal prohormone brain natriuretic peptide levels || ||	TRUE	igd	1	108362169	0.0139	3.22924e-18		finn-b-AUTOIMMUNE	Autoimmune diseases || id:finn-b-AUTOIMMUNE	TRUE	reported	igd	2	TRUE
rs9273363	A	C	A	C	0.3697	0.0257	0.2794	0.2562	FALSE	FALSE	FALSE	ebi-a-GCST90012082	6	32626272	0.0179	21758	0.1517	N-terminal prohormone brain natriuretic peptide levels || id:ebi-a-GCST90012082	N-terminal prohormone brain natriuretic peptide levels	N-terminal prohormone brain natriuretic peptide levels || ||	TRUE	igd	6	32626272	0.0105	1e-200		finn-b-AUTOIMMUNE	Autoimmune diseases || id:finn-b-AUTOIMMUNE	TRUE	reported	igd	2	TRUE
rs932036	T	A	T	A	0.0697	0.0017	0.2827	0.2841	FALSE	TRUE	FALSE	ebi-a-GCST90012082	4	26090862	0.0172	21758	0.9235	N-terminal prohormone brain natriuretic peptide levels || id:ebi-a-GCST90012082	N-terminal prohormone brain natriuretic peptide levels	N-terminal prohormone brain natriuretic peptide levels || ||	TRUE	igd	4	26090862	0.0098	1.14393e-12		finn-b-AUTOIMMUNE	Autoimmune diseases || id:finn-b-AUTOIMMUNE	TRUE	reported	igd	2	TRUE
rs9497965	T	C	T	C	0.0555	0.0146	0.337	0.3828	FALSE	FALSE	FALSE	ebi-a-GCST90012082	6	148521292	0.0212	21758	0.4922	N-terminal prohormone brain natriuretic peptide levels || id:ebi-a-GCST90012082	N-terminal prohormone brain natriuretic peptide levels	N-terminal prohormone brain natriuretic peptide levels || ||	TRUE	igd	6	148521292	0.0094	3.23601e-09		finn-b-AUTOIMMUNE	Autoimmune diseases || id:finn-b-AUTOIMMUNE	TRUE	reported	igd	2	TRUE
rs9687206	G	A	G	A	0.0913	-0.0346	0.4672	0.4602	FALSE	FALSE	FALSE	ebi-a-GCST90012082	5	76515824	0.0158	21758	0.0288602	N-terminal prohormone brain natriuretic peptide levels || id:ebi-a-GCST90012082	N-terminal prohormone brain natriuretic peptide levels	N-terminal prohormone brain natriuretic peptide levels || ||	TRUE	igd	5	76515824	0.0089	9.09076e-25		finn-b-AUTOIMMUNE	Autoimmune diseases || id:finn-b-AUTOIMMUNE	TRUE	reported	igd	2	TRUE
rs9863204	G	A	G	A	0.0522	-0.0109	0.3387	0.3545	FALSE	FALSE	FALSE	ebi-a-GCST90012082	3	46050343	0.0162	21758	0.5008	N-terminal prohormone brain natriuretic peptide levels || id:ebi-a-GCST90012082	N-terminal prohormone brain natriuretic peptide levels	N-terminal prohormone brain natriuretic peptide levels || ||	TRUE	igd	3	46050343	0.0093	2.31302e-08		finn-b-AUTOIMMUNE	Autoimmune diseases || id:finn-b-AUTOIMMUNE	TRUE	reported	igd	2	TRUE
